# Supplementary material for: 4-(2-Bromo­phen­yl)-2-phenyl­pyrano[3,2-c]chromen-5(4H)-one
Source: Acta Crystallogr Sect E Struct Rep Online. 2012 Nov 3;68(Pt 12):o3279–80. doi: 10.1107/S1600536812044510 (PMC3588827; doi:10.1107/S1600536812044510)
Supplement: Supplementary file 1 [file e-68-o3279-sup1.cif]

##############################################################################
#                                                                            #
# This CIF contains the data in a paper accepted for publication in          #
# Acta Crystallographica Section E. It conforms to the requirements of       #
# Notes for Authors for Acta Crystallographica Section E, and has been       #
# peer reviewed under the auspices of the IUCr Commission on Journals.       #
#                                                                            #
# Full details of the Crystallographic Information File format               #
# are given in the paper "The Crystallographic Information File (CIF):       #
# a New Standard Archive File for Crystallography" by S. R. Hall, F. H.      #
# Allen and I. D. Brown [Acta Cryst. (1991), A47, 655-685].                  #
#                                                                            #
# The current version of the core CIF dictionary is obtainable from          #
# ftp://ftp.iucr.org/pub/cif_core.dic.                                       #
#                                                                            #
# Software is freely available for graphical display of the structure(s)     #
# in this CIF. For information consult the CIF software page                 #
# http://www.iucr.org/resources/cif/software.                                #
#                                                                            #
# This file may be used for bona fide research purposes within the           #
# scientific community so long as proper attribution is given to the journal # 
# article from which it was obtained.                                        #
#                                                                            #
##############################################################################
data_I
_audit_creation_method     SHELXL-97
_chemical_name_systematic
;
4-(2-Bromophenyl)-2-phenylpyrano[3,2-<i>c</i>]chromen-5(4<i>H</i>)-one
;
_chemical_name_common     ?
_chemical_formula_moiety     'C24 H15 Br O3'
_chemical_formula_sum     'C24 H15 Br O3'
_chemical_formula_iupac     'C24 H15 Br O3'
_chemical_formula_weight     431.27
_chemical_melting_point     ?
_symmetry_cell_setting     monoclinic
_symmetry_space_group_name_H-M     'P 21/c'
_symmetry_space_group_name_Hall     '-P 2ybc'
loop_
    _symmetry_equiv_pos_as_xyz
    'x, y, z'
    '-x, y+1/2, -z+1/2'
    '-x, -y, -z'
    'x, -y-1/2, z-1/2'
_cell_length_a     11.5959(2)
_cell_length_b     17.7890(4)
_cell_length_c     8.7610(2)
_cell_angle_alpha     90.00
_cell_angle_beta     97.0600(10)
_cell_angle_gamma     90.00
_cell_volume     1793.53(7)
_cell_formula_units_Z     4
_cell_measurement_reflns_used     9421
_cell_measurement_theta_min     2.61
_cell_measurement_theta_max     28.27
_cell_measurement_temperature     100(2)
_exptl_crystal_description     'cuboidal'
_exptl_crystal_colour     'colourless'
_exptl_crystal_size_max     0.52
_exptl_crystal_size_mid     0.40
_exptl_crystal_size_min     0.23
_exptl_crystal_density_diffrn     1.597
_exptl_crystal_density_meas     ?
_exptl_crystal_density_method     'not measured'
_exptl_crystal_F_000     872
_exptl_absorpt_coefficient_mu     2.316
_exptl_absorpt_correction_type     multi-scan
_exptl_absorpt_process_details     '(SADABS; Bruker, 2008)'
_exptl_absorpt_correction_T_min     0.3801
_exptl_absorpt_correction_T_max     0.6180
_exptl_special_details
;
Data collected on a Bruker X8 ApexII Kappa CCD diffractometer with 10 s/frame
exposure time(total of 2250, width 0.5\%)covering up to \q = 28.29\% with
99.9% completeness accomplished.
;
_diffrn_ambient_temperature     100(2)
_diffrn_radiation_type     MoK\a
_diffrn_radiation_wavelength     0.71073
_diffrn_radiation_source     'sealed tube'
_diffrn_radiation_monochromator     graphite
_diffrn_measurement_device_type     'Bruker X8 APEXII KappaCCD'
_diffrn_measurement_method     '\f and \w scans'
_diffrn_detector_area_resol_mean     ?
_diffrn_reflns_number     41256
_diffrn_reflns_av_R_equivalents     0.0451
_diffrn_reflns_av_sigmaI/netI     0.0233
_diffrn_reflns_theta_min     1.77
_diffrn_reflns_theta_max     28.31
_diffrn_reflns_theta_full     28.31
_diffrn_measured_fraction_theta_max     0.998
_diffrn_measured_fraction_theta_full     0.998
_diffrn_reflns_limit_h_min     -15
_diffrn_reflns_limit_h_max     15
_diffrn_reflns_limit_k_min     -20
_diffrn_reflns_limit_k_max     23
_diffrn_reflns_limit_l_min     -10
_diffrn_reflns_limit_l_max     11
_diffrn_standards_number     ?
_diffrn_standards_interval_count     ?
_diffrn_standards_interval_time     ?
_diffrn_standards_decay_%     ?
_refine_special_details
;
Refinement of <i>F</i>^2^ against ALL reflections. The weighted <i>R</i>-factor
<i>wR</i> and goodness of fit <i>S</i> are based on <i>F</i>^2^, conventional
<i>R</i>-factors <i>R</i> are based on <i>F</i>, with <i>F</i> set to zero for
negative <i>F</i>^2^. The threshold expression of <i>F</i>^2^ >
\s(<i>F</i>^2^) is used only for calculating <i>R</i>-factors(gt) <i>etc</i>.
and is not relevant to the choice of reflections for refinement.
<i>R</i>-factors based on <i>F</i>^2^ are statistically about twice as large
as those based on <i>F</i>, and <i>R</i>- factors based on ALL data will be
even larger.
;
_reflns_number_total     4464
_reflns_number_gt     4019
_reflns_threshold_expression     I>2sigma(I)
_refine_ls_structure_factor_coef     Fsqd
_refine_ls_matrix_type     full
_refine_ls_R_factor_all     0.0311
_refine_ls_R_factor_gt     0.0269
_refine_ls_wR_factor_gt     0.0662
_refine_ls_wR_factor_ref     0.0681
_refine_ls_goodness_of_fit_ref     1.054
_refine_ls_restrained_S_all     1.054
_refine_ls_number_reflns     4464
_refine_ls_number_parameters     253
_refine_ls_number_restraints     0
_refine_ls_hydrogen_treatment     constr
_refine_ls_weighting_scheme     calc
_refine_ls_weighting_details
         'calc w=1/[\s^2^(Fo^2^)+(0.0271P)^2^+1.4892P] where P=(Fo^2^+2Fc^2^)/3'
_atom_sites_solution_hydrogens     geom
_atom_sites_solution_primary     direct
_atom_sites_solution_secondary     difmap
_refine_ls_shift/su_max     0.003
_refine_ls_shift/su_mean     0.000
_refine_diff_density_max     0.513
_refine_diff_density_min     -0.341
_refine_ls_extinction_method     none
_refine_ls_extinction_coef     ?
loop_
    _atom_type_symbol
    _atom_type_description
    _atom_type_scat_dispersion_real
    _atom_type_scat_dispersion_imag
    _atom_type_scat_source
    'C' 'C' 0.0033 0.0016
                         'International Tables Vol C Tables 4.2.6.8 and 6.1.1.4'
    'H' 'H' 0.0000 0.0000
                         'International Tables Vol C Tables 4.2.6.8 and 6.1.1.4'
    'O' 'O' 0.0106 0.0060
                         'International Tables Vol C Tables 4.2.6.8 and 6.1.1.4'
    'Br' 'Br' -0.2901 2.4595
                         'International Tables Vol C Tables 4.2.6.8 and 6.1.1.4'
_computing_data_collection     'APEX2 (Bruker, 2008)'
_computing_cell_refinement     'SAINT-Plus (Bruker, 2008)'
_computing_data_reduction     'SAINT-Plus (Bruker, 2008)'
_computing_structure_solution
                           'SHELXTL (Sheldrick, 2008) and WinGX (Farrugia,1999)'
_computing_structure_refinement     'SHELXTL (Sheldrick, 2008)'
_computing_molecular_graphics     'DIAMOND (Brandenburg & Putz, 2005)'
_computing_publication_material     'SHELXTL (Sheldrick, 2008)'
loop_
    _atom_site_type_symbol
    _atom_site_label
    _atom_site_fract_x
    _atom_site_fract_y
    _atom_site_fract_z
    _atom_site_U_iso_or_equiv
    _atom_site_adp_type
    _atom_site_calc_flag
    _atom_site_refinement_flags
    _atom_site_occupancy
    _atom_site_symmetry_multiplicity
    _atom_site_disorder_assembly
    _atom_site_disorder_group
    Br Br1 0.771558(15) 0.721619(9) 0.11776(2) 0.02123(6) Uani d . 1 1 . .
    O O1 0.70255(10) 1.05778(6) 0.14190(13) 0.0176(2) Uani d . 1 1 . .
    O O2 0.55197(11) 0.98739(7) -0.28387(14) 0.0206(2) Uani d . 1 1 . .
    O O3 0.59774(12) 0.86907(7) -0.23016(16) 0.0266(3) Uani d . 1 1 . .
    C C1 0.65713(13) 1.03040(9) 0.00302(18) 0.0152(3) Uani d . 1 1 . .
    C C2 0.66299(14) 0.95736(9) -0.03718(19) 0.0170(3) Uani d . 1 1 . .
    C C3 0.72297(14) 0.89890(9) 0.0691(2) 0.0178(3) Uani d . 1 1 . .
    H H3 0.6676 0.8565 0.0783 0.021 Uiso calc R 1 1 . .
    C C4 0.75403(14) 0.93335(10) 0.2258(2) 0.0194(3) Uani d . 1 1 . .
    H H4 0.7808 0.9008 0.3087 0.023 Uiso calc R 1 1 . .
    C C5 0.74635(14) 1.00623(9) 0.25547(19) 0.0175(3) Uani d . 1 1 . .
    C C6 0.77853(15) 1.04556(10) 0.40272(19) 0.0192(3) Uani d . 1 1 . .
    C C7 0.8584(2) 1.01472(12) 0.5172(2) 0.0392(5) Uani d . 1 1 . .
    H H7 0.8900 0.9663 0.5029 0.047 Uiso calc R 1 1 . .
    C C8 0.8922(2) 1.05422(13) 0.6525(2) 0.0445(6) Uani d . 1 1 . .
    H H8 0.9487 1.0332 0.7282 0.053 Uiso calc R 1 1 . .
    C C9 0.84469(18) 1.12329(12) 0.6777(2) 0.0285(4) Uani d . 1 1 . .
    H H9 0.8670 1.1497 0.7709 0.034 Uiso calc R 1 1 . .
    C C10 0.76475(17) 1.15344(12) 0.5665(2) 0.0291(4) Uani d . 1 1 . .
    H H10 0.7309 1.2009 0.5836 0.035 Uiso calc R 1 1 . .
    C C11 0.73243(16) 1.11577(11) 0.4291(2) 0.0263(4) Uani d . 1 1 . .
    H H11 0.6783 1.1382 0.3523 0.032 Uiso calc R 1 1 . .
    C C12 0.60043(13) 1.08645(9) -0.09917(18) 0.0155(3) Uani d . 1 1 . .
    C C13 0.59292(14) 1.16273(9) -0.06145(19) 0.0173(3) Uani d . 1 1 . .
    H H13 0.6272 1.1803 0.0361 0.021 Uiso calc R 1 1 . .
    C C14 0.53576(15) 1.21245(9) -0.1660(2) 0.0191(3) Uani d . 1 1 . .
    H H14 0.5306 1.2641 -0.1404 0.023 Uiso calc R 1 1 . .
    C C15 0.48548(15) 1.18643(10) -0.30964(19) 0.0200(3) Uani d . 1 1 . .
    H H15 0.4460 1.2208 -0.3809 0.024 Uiso calc R 1 1 . .
    C C16 0.49225(15) 1.11142(10) -0.34978(19) 0.0200(3) Uani d . 1 1 . .
    H H16 0.4584 1.0940 -0.4477 0.024 Uiso calc R 1 1 . .
    C C17 0.54995(14) 1.06213(9) -0.24295(19) 0.0171(3) Uani d . 1 1 . .
    C C18 0.60497(14) 0.93349(10) -0.1856(2) 0.0192(3) Uani d . 1 1 . .
    C C19 0.83245(14) 0.86731(9) 0.0112(2) 0.0189(3) Uani d . 1 1 . .
    C C20 0.90660(16) 0.91560(10) -0.0560(2) 0.0266(4) Uani d . 1 1 . .
    H H20 0.8870 0.9674 -0.0664 0.032 Uiso calc R 1 1 . .
    C C21 1.00623(16) 0.89077(11) -0.1072(2) 0.0260(4) Uani d . 1 1 . .
    H H21 1.0541 0.9250 -0.1539 0.031 Uiso calc R 1 1 . .
    C C22 1.03834(15) 0.81506(11) -0.0915(2) 0.0251(4) Uani d . 1 1 . .
    H H22 1.1076 0.7977 -0.1276 0.030 Uiso calc R 1 1 . .
    C C23 0.96779(15) 0.76574(10) -0.0225(2) 0.0217(3) Uani d . 1 1 . .
    H H23 0.9890 0.7143 -0.0094 0.026 Uiso calc R 1 1 . .
    C C24 0.86588(14) 0.79205(9) 0.02731(19) 0.0179(3) Uani d . 1 1 . .
loop_
    _atom_site_aniso_label
    _atom_site_aniso_U_11
    _atom_site_aniso_U_22
    _atom_site_aniso_U_33
    _atom_site_aniso_U_12
    _atom_site_aniso_U_13
    _atom_site_aniso_U_23
    Br1 0.02278(9) 0.01590(9) 0.02471(10) 0.00087(6) 0.00178(6) 0.00514(6)
    O1 0.0210(6) 0.0138(5) 0.0177(5) -0.0002(4) 0.0007(4) -0.0012(4)
    O2 0.0245(6) 0.0165(6) 0.0206(6) -0.0026(5) 0.0020(5) -0.0052(5)
    O3 0.0293(7) 0.0169(6) 0.0336(7) -0.0020(5) 0.0035(5) -0.0096(5)
    C1 0.0134(7) 0.0151(7) 0.0177(7) -0.0021(6) 0.0045(6) -0.0012(6)
    C2 0.0149(7) 0.0154(8) 0.0213(8) -0.0017(6) 0.0055(6) -0.0016(6)
    C3 0.0175(7) 0.0113(7) 0.0257(8) -0.0009(6) 0.0068(6) -0.0018(6)
    C4 0.0184(8) 0.0173(8) 0.0234(8) 0.0008(6) 0.0063(6) 0.0022(6)
    C5 0.0159(7) 0.0173(8) 0.0200(8) 0.0000(6) 0.0052(6) 0.0022(6)
    C6 0.0205(8) 0.0192(8) 0.0188(8) -0.0035(6) 0.0062(6) 0.0009(6)
    C7 0.0645(15) 0.0242(10) 0.0264(10) 0.0119(10) -0.0043(10) 0.0010(8)
    C8 0.0708(17) 0.0355(12) 0.0229(10) 0.0075(11) -0.0110(10) 0.0045(9)
    C9 0.0365(10) 0.0325(10) 0.0171(8) -0.0095(8) 0.0061(7) -0.0026(7)
    C10 0.0247(9) 0.0293(10) 0.0332(10) -0.0007(8) 0.0025(7) -0.0124(8)
    C11 0.0218(9) 0.0263(9) 0.0292(9) 0.0029(7) -0.0027(7) -0.0078(8)
    C12 0.0148(7) 0.0150(7) 0.0175(7) -0.0016(6) 0.0053(6) -0.0008(6)
    C13 0.0190(7) 0.0155(8) 0.0178(7) -0.0014(6) 0.0045(6) -0.0009(6)
    C14 0.0219(8) 0.0143(8) 0.0219(8) -0.0007(6) 0.0065(6) 0.0017(6)
    C15 0.0209(8) 0.0204(8) 0.0192(8) -0.0008(6) 0.0048(6) 0.0052(6)
    C16 0.0212(8) 0.0229(9) 0.0161(8) -0.0041(7) 0.0039(6) -0.0001(6)
    C17 0.0174(7) 0.0157(8) 0.0192(8) -0.0026(6) 0.0062(6) -0.0026(6)
    C18 0.0176(8) 0.0169(8) 0.0240(8) -0.0010(6) 0.0061(6) -0.0036(6)
    C19 0.0170(8) 0.0175(8) 0.0223(8) -0.0001(6) 0.0030(6) -0.0033(6)
    C20 0.0249(9) 0.0159(8) 0.0405(11) 0.0000(7) 0.0105(8) 0.0007(7)
    C21 0.0220(9) 0.0230(9) 0.0342(10) -0.0060(7) 0.0083(7) 0.0035(7)
    C22 0.0178(8) 0.0292(10) 0.0289(9) 0.0042(7) 0.0056(7) -0.0035(7)
    C23 0.0211(8) 0.0210(9) 0.0226(8) 0.0046(7) 0.0004(7) -0.0024(6)
    C24 0.0191(8) 0.0170(8) 0.0171(8) -0.0004(6) 0.0006(6) -0.0015(6)
_geom_special_details
;
All e.s.d.'s (except the e.s.d. in the dihedral angle between two l.s. planes)
are estimated using the full covariance matrix. The cell e.s.d.'s are taken
into account individually in the estimation of e.s.d.'s in distances, angles
and torsion angles; correlations between e.s.d.'s in cell parameters are only
used when they are defined by crystal symmetry. An approximate (isotropic)
treatment of cell e.s.d.'s is used for estimating e.s.d.'s involving l.s.
planes.
;
loop_
    _geom_bond_atom_site_label_1
    _geom_bond_atom_site_label_2
    _geom_bond_site_symmetry_2
    _geom_bond_distance
    _geom_bond_publ_flag
    Br1 C24 . 1.8992(17) ?
    O1 C1 . 1.3555(19) ?
    O1 C5 . 1.4017(19) ?
    O2 C17 . 1.378(2) ?
    O2 C18 . 1.382(2) ?
    O3 C18 . 1.210(2) ?
    C1 C2 . 1.350(2) ?
    C1 C12 . 1.443(2) ?
    C2 C18 . 1.452(2) ?
    C2 C3 . 1.508(2) ?
    C3 C4 . 1.506(2) ?
    C3 C19 . 1.531(2) ?
    C3 H3 . 1.0000 ?
    C4 C5 . 1.327(2) ?
    C4 H4 . 0.9500 ?
    C5 C6 . 1.475(2) ?
    C6 C11 . 1.389(3) ?
    C6 C7 . 1.391(3) ?
    C7 C8 . 1.392(3) ?
    C7 H7 . 0.9500 ?
    C8 C9 . 1.375(3) ?
    C8 H8 . 0.9500 ?
    C9 C10 . 1.369(3) ?
    C9 H9 . 0.9500 ?
    C10 C11 . 1.388(3) ?
    C10 H10 . 0.9500 ?
    C11 H11 . 0.9500 ?
    C12 C17 . 1.391(2) ?
    C12 C13 . 1.402(2) ?
    C13 C14 . 1.382(2) ?
    C13 H13 . 0.9500 ?
    C14 C15 . 1.399(2) ?
    C14 H14 . 0.9500 ?
    C15 C16 . 1.385(2) ?
    C15 H15 . 0.9500 ?
    C16 C17 . 1.392(2) ?
    C16 H16 . 0.9500 ?
    C19 C20 . 1.396(2) ?
    C19 C24 . 1.396(2) ?
    C20 C21 . 1.363(3) ?
    C20 H20 . 0.9500 ?
    C21 C22 . 1.400(3) ?
    C21 H21 . 0.9500 ?
    C22 C23 . 1.388(3) ?
    C22 H22 . 0.9500 ?
    C23 C24 . 1.390(2) ?
    C23 H23 . 0.9500 ?
loop_
    _geom_angle_atom_site_label_1
    _geom_angle_atom_site_label_2
    _geom_angle_atom_site_label_3
    _geom_angle_site_symmetry_1
    _geom_angle_site_symmetry_3
    _geom_angle
    _geom_angle_publ_flag
    C1 O1 C5 . . 117.97(13) ?
    C17 O2 C18 . . 121.86(13) ?
    C2 C1 O1 . . 123.61(15) ?
    C2 C1 C12 . . 122.46(15) ?
    O1 C1 C12 . . 113.94(13) ?
    C1 C2 C18 . . 118.84(15) ?
    C1 C2 C3 . . 122.47(15) ?
    C18 C2 C3 . . 118.63(14) ?
    C4 C3 C2 . . 108.83(13) ?
    C4 C3 C19 . . 109.64(14) ?
    C2 C3 C19 . . 112.78(14) ?
    C4 C3 H3 . . 108.5 ?
    C2 C3 H3 . . 108.5 ?
    C19 C3 H3 . . 108.5 ?
    C5 C4 C3 . . 124.17(16) ?
    C5 C4 H4 . . 117.9 ?
    C3 C4 H4 . . 117.9 ?
    C4 C5 O1 . . 121.81(15) ?
    C4 C5 C6 . . 128.24(16) ?
    O1 C5 C6 . . 109.95(14) ?
    C11 C6 C7 . . 118.06(17) ?
    C11 C6 C5 . . 120.72(16) ?
    C7 C6 C5 . . 121.19(16) ?
    C6 C7 C8 . . 120.51(19) ?
    C6 C7 H7 . . 119.7 ?
    C8 C7 H7 . . 119.7 ?
    C9 C8 C7 . . 120.7(2) ?
    C9 C8 H8 . . 119.6 ?
    C7 C8 H8 . . 119.6 ?
    C10 C9 C8 . . 119.04(18) ?
    C10 C9 H9 . . 120.5 ?
    C8 C9 H9 . . 120.5 ?
    C9 C10 C11 . . 120.99(19) ?
    C9 C10 H10 . . 119.5 ?
    C11 C10 H10 . . 119.5 ?
    C10 C11 C6 . . 120.65(18) ?
    C10 C11 H11 . . 119.7 ?
    C6 C11 H11 . . 119.7 ?
    C17 C12 C13 . . 118.89(15) ?
    C17 C12 C1 . . 117.11(14) ?
    C13 C12 C1 . . 124.00(15) ?
    C14 C13 C12 . . 120.12(15) ?
    C14 C13 H13 . . 119.9 ?
    C12 C13 H13 . . 119.9 ?
    C13 C14 C15 . . 119.80(15) ?
    C13 C14 H14 . . 120.1 ?
    C15 C14 H14 . . 120.1 ?
    C16 C15 C14 . . 121.13(16) ?
    C16 C15 H15 . . 119.4 ?
    C14 C15 H15 . . 119.4 ?
    C15 C16 C17 . . 118.28(16) ?
    C15 C16 H16 . . 120.9 ?
    C17 C16 H16 . . 120.9 ?
    O2 C17 C12 . . 121.13(15) ?
    O2 C17 C16 . . 117.06(15) ?
    C12 C17 C16 . . 121.79(15) ?
    O3 C18 O2 . . 116.61(15) ?
    O3 C18 C2 . . 124.89(17) ?
    O2 C18 C2 . . 118.49(14) ?
    C20 C19 C24 . . 117.06(16) ?
    C20 C19 C3 . . 119.52(15) ?
    C24 C19 C3 . . 123.37(15) ?
    C21 C20 C19 . . 122.03(17) ?
    C21 C20 H20 . . 119.0 ?
    C19 C20 H20 . . 119.0 ?
    C20 C21 C22 . . 120.34(17) ?
    C20 C21 H21 . . 119.8 ?
    C22 C21 H21 . . 119.8 ?
    C23 C22 C21 . . 119.17(17) ?
    C23 C22 H22 . . 120.4 ?
    C21 C22 H22 . . 120.4 ?
    C22 C23 C24 . . 119.55(17) ?
    C22 C23 H23 . . 120.2 ?
    C24 C23 H23 . . 120.2 ?
    C23 C24 C19 . . 121.83(16) ?
    C23 C24 Br1 . . 117.66(13) ?
    C19 C24 Br1 . . 120.51(13) ?
loop_
    _geom_hbond_atom_site_label_D
    _geom_hbond_atom_site_label_H
    _geom_hbond_atom_site_label_A
    _geom_hbond_site_symmetry_A
    _geom_hbond_distance_DH
    _geom_hbond_distance_HA
    _geom_hbond_distance_DA
    _geom_hbond_angle_DHA
    C3 H3 Cg4 3_675 1.00 2.80 3.4956(18) 127
_iucr_refine_instructions_details
;
TITL 12NLmkg2_0ma in P2(1)/c
CELL  0.71073  11.5959  17.7890   8.7610   90.000   97.060  90.000
ZERR     4.00   0.0002   0.0004   0.0002    0.000    0.001    0.000
LATT 1
SYMM  - X, 1/2 + Y, 1/2 - Z
SFAC C  H  O  Br
UNIT 96 60 12 4
MERG 2
OMIT  -4.00 180.00
L.S. 5
ACTA
BOND $H
FMAP 2
PLAN 10
eqiv $1 x, -y-1/2, z+1/2
SIZE 0.23 0.40 0.518
WGHT  0.027100  1.489400
FVAR  0.117770
TEMP -173.140
Br1    4   0.771558  0.721619  0.117759 11.000000  0.022780  0.015900 =
           0.024710  0.005140  0.001780  0.000870
O1     3   0.702550  1.057781  0.141898 11.000000  0.021030  0.013790 =
           0.017660 -0.001210  0.000700 -0.000170
O2     3   0.551974  0.987386 -0.283873 11.000000  0.024520  0.016460 =
           0.020580 -0.005190  0.002020 -0.002640
O3     3   0.597735  0.869070 -0.230163 11.000000  0.029310  0.016890 =
           0.033650 -0.009610  0.003460 -0.001980
C1     1   0.657131  1.030404  0.003022 11.000000  0.013370  0.015120 =
           0.017700 -0.001220  0.004520 -0.002090
C2     1   0.662989  0.957356 -0.037184 11.000000  0.014940  0.015440 =
           0.021300 -0.001620  0.005480 -0.001740
C3     1   0.722966  0.898903  0.069085 11.000000  0.017470  0.011260 =
           0.025690 -0.001820  0.006790 -0.000950
AFIX 13
H3     2   0.667552  0.856540  0.078272 11.000000 -1.200000
AFIX 0
C4     1   0.754033  0.933347  0.225789 11.000000  0.018430  0.017330 =
           0.023410  0.002180  0.006300  0.000820
AFIX 43
H4     2   0.780829  0.900847  0.308662 11.000000 -1.200000
AFIX 0
C5     1   0.746354  1.006230  0.255473 11.000000  0.015910  0.017330 =
           0.020040  0.002210  0.005180  0.000000
C6     1   0.778528  1.045561  0.402724 11.000000  0.020460  0.019200 =
           0.018770  0.000900  0.006210 -0.003540
C7     1   0.858369  1.014724  0.517170 11.000000  0.064530  0.024160 =
           0.026400  0.001040 -0.004350  0.011860
AFIX 43
H7     2   0.890048  0.966346  0.502893 11.000000 -1.200000
AFIX 0
C8     1   0.892209  1.054224  0.652492 11.000000  0.070810  0.035470 =
           0.022910  0.004490 -0.010960  0.007530
AFIX 43
H8     2   0.948736  1.033239  0.728242 11.000000 -1.200000
AFIX 0
C9     1   0.844693  1.123287  0.677688 11.000000  0.036520  0.032470 =
           0.017120 -0.002610  0.006120 -0.009540
AFIX 43
H9     2   0.867021  1.149683  0.770904 11.000000 -1.200000
AFIX 0
C10    1   0.764746  1.153444  0.566475 11.000000  0.024690  0.029290 =
           0.033190 -0.012450  0.002500 -0.000710
AFIX 43
H10    2   0.730876  1.200855  0.583580 11.000000 -1.200000
AFIX 0
C11    1   0.732431  1.115773  0.429071 11.000000  0.021770  0.026310 =
           0.029240 -0.007780 -0.002730  0.002900
AFIX 43
H11    2   0.678264  1.138238  0.352326 11.000000 -1.200000
AFIX 0
C12    1   0.600426  1.086451 -0.099170 11.000000  0.014780  0.014950 =
           0.017530 -0.000840  0.005280 -0.001560
C13    1   0.592920  1.162730 -0.061450 11.000000  0.018960  0.015510 =
           0.017840 -0.000940  0.004530 -0.001410
AFIX 43
H13    2   0.627174  1.180286  0.036117 11.000000 -1.200000
AFIX 0
C14    1   0.535756  1.212455 -0.165981 11.000000  0.021920  0.014300 =
           0.021940  0.001730  0.006530 -0.000690
AFIX 43
H14    2   0.530623  1.264137 -0.140352 11.000000 -1.200000
AFIX 0
C15    1   0.485484  1.186431 -0.309643 11.000000  0.020880  0.020400 =
           0.019180  0.005210  0.004760 -0.000820
AFIX 43
H15    2   0.446037  1.220816 -0.380858 11.000000 -1.200000
AFIX 0
C16    1   0.492249  1.111423 -0.349780 11.000000  0.021230  0.022910 =
           0.016110 -0.000100  0.003880 -0.004150
AFIX 43
H16    2   0.458397  1.094039 -0.447672 11.000000 -1.200000
AFIX 0
C17    1   0.549953  1.062132 -0.242947 11.000000  0.017380  0.015660 =
           0.019190 -0.002650  0.006250 -0.002590
C18    1   0.604967  0.933492 -0.185557 11.000000  0.017620  0.016920 =
           0.023960 -0.003620  0.006060 -0.001030
C19    1   0.832445  0.867308  0.011217 11.000000  0.016960  0.017470 =
           0.022300 -0.003290  0.002970 -0.000140
C20    1   0.906597  0.915599 -0.056014 11.000000  0.024910  0.015870 =
           0.040500  0.000700  0.010470  0.000010
AFIX 43
H20    2   0.887033  0.967360 -0.066392 11.000000 -1.200000
AFIX 0
C21    1   1.006235  0.890767 -0.107244 11.000000  0.022040  0.023010 =
           0.034160  0.003520  0.008310 -0.006000
AFIX 43
H21    2   1.054115  0.925032 -0.153880 11.000000 -1.200000
AFIX 0
C22    1   1.038339  0.815063 -0.091484 11.000000  0.017750  0.029160 =
           0.028940 -0.003530  0.005630  0.004160
AFIX 43
H22    2   1.107559  0.797654 -0.127569 11.000000 -1.200000
AFIX 0
C23    1   0.967789  0.765738 -0.022478 11.000000  0.021080  0.020950 =
           0.022580 -0.002400  0.000450  0.004590
AFIX 43
H23    2   0.988997  0.714347 -0.009355 11.000000 -1.200000
AFIX 0
C24    1   0.865876  0.792050  0.027306 11.000000  0.019090  0.016990 =
           0.017060 -0.001460  0.000550 -0.000410
Q1     1   0.958200  0.904000 -0.072700 11.000000  0.050000      0.51
Q2     1   0.773100  0.762000  0.165800 11.000000  0.050000      0.49
Q3     1   1.018000  0.861100 -0.082200 11.000000  0.050000      0.46
Q4     1   0.626600  1.059400 -0.043300 11.000000  0.050000      0.43
Q5     1   0.600900  1.122900 -0.084200 11.000000  0.050000      0.41
Q6     1   0.635700  0.946700 -0.105800 11.000000  0.050000      0.39
Q7     1   0.760500  1.024000  0.336500 11.000000  0.050000      0.37
Q8     1   0.690000  0.933700  0.018200 11.000000  0.050000      0.37
Q9     1   0.546600  1.179200 -0.107000 11.000000  0.050000      0.36
Q10    1   0.767600  0.972300  0.217100 11.000000  0.050000      0.36
HKLF 4
END
;
data_global
_journal_date_recd_electronic     2012-10-05
_journal_date_accepted     2012-10-26
_journal_name_full     'Acta Crystallographica, Section E'
_journal_year     2012
_journal_volume     68
_journal_issue     12
_journal_page_first     o3279
_journal_page_last     o3280
_journal_paper_category     QO
_journal_paper_doi     10.1107/S1600536812044510
_journal_coeditor_code     BV2211
_publ_contact_author_name     'Loganathan Nagarajan'
_publ_contact_author_address
;
Department of Chemistry
University of the Free State
PO Box 339
Bloemfontein 9300
South Africa
;
_publ_contact_author_email     'nagagold@gmail.com'
_publ_contact_author_fax     '+27-51-4446384'
_publ_contact_author_phone     '+27-51-401-7035'
_publ_section_title
;
4-(2-Bromophenyl)-2-phenylpyrano[3,2-<i>c</i>]chromen-5(4<i>H</i>)-one
;
loop_
    _publ_author_name
    _publ_author_footnote
    _publ_author_address
    'Gohain, Mukut' .
;
Department of Chemistry
University of the Free State
PO Box 339
Bloemfontein 9300
South Africa
;
    'Loganathan, Nagarajan' .
;
Department of Chemistry
University of the Free State
PO Box 339
Bloemfontein 9300
South Africa
;
    'Bezuidenhoudt, Barend C. B.' .
;
Department of Chemistry
University of the Free State
PO Box 339
Bloemfontein 9300
South Africa
;
    'Roodt, Andreas' .
;
Department of Chemistry
University of the Free State
PO Box 339
Bloemfontein 9300
South Africa
;
