# Supplementary material for: 4-(2-Bromo­phen­yl)-2-phenyl­pyrano[3,2-c]chromen-5(4H)-one
Source: Acta Crystallogr Sect E Struct Rep Online. 2012 Nov 3;68(Pt 12):o3279–80. doi: 10.1107/S1600536812044510 (PMC3588827; doi:10.1107/S1600536812044510)
Supplement: Supplementary file 2 [file e-68-o3279-Isup2.hkl]

# 
# h,k,l, Fc-squared, Fo-squared, sigma(Fo-squared) and status flag 
# 
data_I
_shelx_title ' 12NLmkg2_0ma in P2(1)/c' 
_shelx_refln_list_code          4 
_shelx_F_calc_maximum      258.15 
_exptl_crystal_F_000       872.00 
_reflns_d_resolution_high  0.7494 
 
loop_ 
 _symmetry_equiv_pos_as_xyz 
 'x, y, z' 
 '-x, y+1/2, -z+1/2' 
 '-x, -y, -z' 
 'x, -y-1/2, z-1/2' 
 
_cell_length_a    11.5960 
_cell_length_b    17.7890 
_cell_length_c     8.7610 
_cell_angle_alpha  90.000 
_cell_angle_beta   97.060 
_cell_angle_gamma  90.000 
 
_shelx_F_squared_multiplier     1.000 
 
loop_ 
 _refln_index_h 
 _refln_index_k 
 _refln_index_l 
 _refln_F_squared_calc 
 _refln_F_squared_meas 
 _refln_F_squared_sigma 
 _refln_observed_status 
   1   0   0     2798.49     2662.53     67.44 o 
   2   0   0    10861.52    11029.26    162.80 o 
   3   0   0     4998.92     5342.33     79.19 o 
   4   0   0    14972.05    15591.11    229.26 o 
   5   0   0     3258.00     3590.29     57.57 o 
   6   0   0     7103.76     6914.68    115.55 o 
   7   0   0      575.34      559.53     12.89 o 
   8   0   0     4248.71     4447.52     84.76 o 
   9   0   0     2986.22     2936.59     60.44 o 
  10   0   0      439.07      410.00     12.91 o 
  11   0   0     3877.44     3874.52     89.44 o 
  12   0   0       81.38       99.53     22.58 o 
  13   0   0     1559.80     1550.16     59.58 o 
  14   0   0       28.75       27.06     18.68 o 
  15   0   0      287.21      323.67     32.80 o 
   1   1   0    12529.72    12531.53    173.44 o 
   2   1   0     2969.49     3222.23     35.71 o 
   3   1   0     8047.56     8031.55     85.05 o 
   4   1   0     2973.77     2840.68     30.64 o 
   5   1   0     2451.90     2272.69     25.63 o 
   6   1   0     4074.76     4081.46     48.43 o 
   7   1   0     2294.07     2209.96     27.66 o 
   8   1   0     3365.50     3311.79     44.76 o 
   9   1   0      496.62      470.40      9.28 o 
  10   1   0     2401.59     2369.46     37.05 o 
  11   1   0        1.55       -0.22      4.76 o 
  12   1   0     1763.65     1740.53     38.84 o 
  13   1   0        2.75        4.37      8.57 o 
  14   1   0      595.46      660.12     32.96 o 
  15   1   0      247.97      266.16     20.14 o 
   0   2   0      246.57      360.76      9.39 o 
   1   2   0     3917.79     4077.88     49.23 o 
   2   2   0      459.91      357.04      4.43 o 
   3   2   0     3881.05     4104.28     45.33 o 
   4   2   0    11319.41    11425.87    123.54 o 
   5   2   0     5962.63     5883.18     68.06 o 
   6   2   0      749.03      692.53      9.22 o 
   7   2   0     4389.29     4292.13     55.31 o 
   8   2   0     1312.70     1309.18     18.08 o 
   9   2   0     1032.46      967.73     16.53 o 
  10   2   0       32.72       34.90      4.41 o 
  11   2   0     3622.16     3612.91     65.67 o 
  12   2   0      214.65      201.12     10.24 o 
  13   2   0      823.83      887.60     27.66 o 
  14   2   0       61.73       60.09     14.30 o 
  15   2   0      766.71      767.31     33.38 o 
   1   3   0    17819.84    18110.29    223.64 o 
   2   3   0     3928.91     3961.01     44.69 o 
   3   3   0     9925.82     9963.25    107.34 o 
   4   3   0      877.75      940.06     11.22 o 
   5   3   0     3263.54     3323.73     38.75 o 
   6   3   0     2102.95     2103.98     26.33 o 
   7   3   0      560.69      548.71      8.35 o 
   8   3   0     1419.27     1386.42     19.56 o 
   9   3   0      640.86      650.63     11.25 o 
  10   3   0     4455.91     4431.86     69.57 o 
  11   3   0       18.61       19.84      5.62 o 
  12   3   0     1384.19     1343.06     31.10 o 
  13   3   0      483.75      441.66     17.79 o 
  14   3   0      919.73      956.19     36.60 o 
  15   3   0      199.82      220.64     19.04 o 
   0   4   0     2292.61     2094.29     36.52 o 
   1   4   0      538.26      516.96      6.78 o 
   2   4   0     4184.65     4545.98     53.54 o 
   3   4   0     1145.56     1194.03     13.84 o 
   4   4   0     4673.07     4565.73     51.92 o 
   5   4   0      182.64      142.23      3.08 o 
   6   4   0      979.05      962.65     13.04 o 
   7   4   0     3465.02     3549.72     45.81 o 
   8   4   0       37.30       27.80      3.00 o 
   9   4   0     7494.02     7515.12    101.54 o 
  10   4   0     2014.63     2008.80     32.86 o 
  11   4   0     1146.00     1140.05     23.37 o 
  12   4   0      616.37      588.04     16.04 o 
  13   4   0      487.57      517.48     21.40 o 
  14   4   0       14.71        3.56     11.96 o 
  15   4   0      313.73      324.30     21.29 o 
   1   5   0     4358.57     4463.52     52.62 o 
   2   5   0     1044.16     1065.28     14.48 o 
   3   5   0     3906.87     3907.66     47.68 o 
   4   5   0      323.48      261.14      4.34 o 
   5   5   0     3584.58     3767.43     46.31 o 
   6   5   0     4403.74     4670.99     59.92 o 
   7   5   0     1905.81     1913.57     26.12 o 
   8   5   0      718.18      656.35     11.57 o 
   9   5   0      863.99      831.75     13.16 o 
  10   5   0     2236.91     2168.22     38.89 o 
  11   5   0      183.56      180.81      8.16 o 
  12   5   0      471.60      449.54     13.56 o 
  13   5   0       49.27       35.62     11.17 o 
  14   5   0      236.03      248.76     16.39 o 
   0   6   0     5850.54     6090.69    125.14 o 
   1   6   0      598.37      670.23      8.83 o 
   2   6   0     1843.78     1813.31     24.43 o 
   3   6   0      200.27      284.96      4.86 o 
   4   6   0     2422.37     2542.08     33.23 o 
   5   6   0      119.75      112.96      2.88 o 
   6   6   0     1301.77     1391.95     19.15 o 
   7   6   0      484.08      496.18      8.01 o 
   8   6   0      349.52      376.12      7.22 o 
   9   6   0      372.73      352.91      7.77 o 
  10   6   0      425.60      432.16     14.83 o 
  11   6   0      127.45      129.74      7.41 o 
  12   6   0       56.47       66.51      7.53 o 
  13   6   0      497.80      462.37     20.06 o 
  14   6   0       27.40       28.87     12.61 o 
   1   7   0     7145.17     7512.82     90.74 o 
   2   7   0      396.81      433.13      6.52 o 
   3   7   0      519.86      546.33      9.26 o 
   4   7   0       19.93       21.27      1.88 o 
   5   7   0     1622.22     1757.77     24.67 o 
   6   7   0     1106.23     1119.31     16.19 o 
   7   7   0      222.53      203.09      5.42 o 
   8   7   0      117.81      114.74      4.03 o 
   9   7   0        0.53        5.54      4.06 o 
  10   7   0      564.49      533.45     14.23 o 
  11   7   0       65.98       59.71      6.59 o 
  12   7   0      107.34      111.08      8.19 o 
  13   7   0       35.19       39.79     11.41 o 
  14   7   0      134.44      150.31     14.79 o 
   0   8   0       33.31       47.89      3.67 o 
   1   8   0      163.47      217.50      3.82 o 
   2   8   0      256.58      331.90      5.37 o 
   3   8   0      660.30      689.43     11.40 o 
   4   8   0      300.34      361.27      6.73 o 
   5   8   0     1115.26     1230.69     18.89 o 
   6   8   0       59.26       72.19      3.36 o 
   7   8   0      220.21      227.04      5.55 o 
   8   8   0       94.30       92.69      4.48 o 
   9   8   0       55.59       51.98      5.04 o 
  10   8   0      198.00      171.44      8.02 o 
  11   8   0       58.73       55.03      7.24 o 
  12   8   0      261.68      255.16     10.99 o 
  13   8   0        1.60      -14.11     11.04 o 
  14   8   0       39.53       26.95     12.37 o 
   1   9   0      765.42      769.47     12.86 o 
   2   9   0     1467.73     1731.56     25.78 o 
   3   9   0     2039.49     2262.48     34.52 o 
   4   9   0      161.85      201.35      4.73 o 
   5   9   0       82.50       96.52      3.54 o 
   6   9   0      142.15      142.97      4.56 o 
   7   9   0      833.88      855.80     16.72 o 
   8   9   0      464.84      431.86      9.58 o 
   9   9   0      168.91      176.99      8.53 o 
  10   9   0        0.74        4.70      6.33 o 
  11   9   0       46.28       44.70      7.74 o 
  12   9   0       20.53       19.06      8.85 o 
  13   9   0        1.07        8.29     11.28 o 
  14   9   0        7.83      -10.79     12.26 o 
   0  10   0      520.45      552.73     13.73 o 
   1  10   0       34.86       48.54      2.53 o 
   2  10   0      513.19      720.67     12.49 o 
   3  10   0     1116.53     1156.29     17.77 o 
   4  10   0     1649.96     1784.90     27.88 o 
   5  10   0      113.39      130.43      5.48 o 
   6  10   0       13.50       17.42      2.96 o 
   7  10   0       47.31       52.49      3.63 o 
   8  10   0      714.36      704.76     17.81 o 
   9  10   0       22.03       25.27      6.19 o 
  10  10   0       32.54       37.42      7.10 o 
  11  10   0       57.58       38.88      7.94 o 
  12  10   0        1.07       -2.58      8.76 o 
  13  10   0        1.38       -8.54     11.62 o 
   1  11   0     1295.58     1220.69     19.45 o 
   2  11   0      104.88      127.59      3.50 o 
   3  11   0      129.43       94.00      3.66 o 
   4  11   0     1112.45     1121.28     19.05 o 
   5  11   0      896.24      941.45     16.40 o 
   6  11   0       27.55       24.44      3.27 o 
   7  11   0       91.16      102.75      5.49 o 
   8  11   0      333.27      319.49     11.01 o 
   9  11   0      120.02      107.49      7.75 o 
  10  11   0      384.94      361.11     12.82 o 
  11  11   0       40.72       30.55      7.66 o 
  12  11   0      408.49      400.94     17.35 o 
  13  11   0      197.72      187.68     16.39 o 
   0  12   0     4809.59     5033.57    108.30 o 
   1  12   0       48.55       69.45      3.79 o 
   2  12   0     2750.94     2709.00     42.90 o 
   3  12   0      536.61      517.55      9.45 o 
   4  12   0      556.80      506.73      9.78 o 
   5  12   0      132.47      130.74      7.19 o 
   6  12   0      256.66      292.09      8.59 o 
   7  12   0      501.03      481.19     18.05 o 
   8  12   0      182.66      171.45      8.59 o 
   9  12   0      945.88      948.23     23.51 o 
  10  12   0      147.50      183.66     10.93 o 
  11  12   0      424.31      411.21     19.67 o 
  12  12   0        2.45        1.47     10.16 o 
  13  12   0      208.83      257.63     18.71 o 
   1  13   0     3059.23     2950.62     45.39 o 
   2  13   0       82.20       70.33      4.30 o 
   3  13   0      918.25      888.92     14.84 o 
   4  13   0     1032.73     1014.43     17.77 o 
   5  13   0       16.77       21.43      3.63 o 
   6  13   0     4427.62     4179.63     75.48 o 
   7  13   0     2310.68     2317.66     66.21 o 
   8  13   0       21.94       25.94      6.75 o 
   9  13   0      219.68      219.40     10.86 o 
  10  13   0     1505.31     1507.48     37.75 o 
  11  13   0      201.22      211.25     13.43 o 
  12  13   0     1179.00     1184.90     38.90 o 
   0  14   0     4447.20     4226.20     99.83 o 
   1  14   0       10.37       33.98      3.68 o 
   2  14   0     3346.87     3195.41     50.85 o 
   3  14   0     1975.42     1825.88     31.28 o 
   4  14   0      695.17      708.78     13.60 o 
   5  14   0     1527.95     1415.72     28.31 o 
   6  14   0     3431.12     3367.03     65.38 o 
   7  14   0      285.70      271.63     11.16 o 
   8  14   0      221.74      244.36     11.15 o 
   9  14   0     1045.92     1034.76     31.44 o 
  10  14   0      225.26      224.48     12.40 o 
  11  14   0      570.84      608.90     22.63 o 
  12  14   0       34.03       31.70     13.92 o 
   1  15   0     4164.54     4020.12     80.18 o 
   2  15   0     1268.42     1192.82     27.32 o 
   3  15   0     2328.62     2202.60     57.74 o 
   4  15   0      230.76      190.58      7.09 o 
   5  15   0     2248.91     2224.43     48.93 o 
   6  15   0      515.37      509.71     13.40 o 
   7  15   0      482.18      507.55     17.58 o 
   8  15   0      837.96      862.56     28.11 o 
   9  15   0       47.62       49.08      8.57 o 
  10  15   0     1370.34     1323.29     52.87 o 
  11  15   0        0.19       -5.72      9.52 o 
   0  16   0     1247.72     1239.56     39.96 o 
   1  16   0      134.93      193.31     11.43 o 
   2  16   0     3109.54     3042.43     85.65 o 
   3  16   0      135.57      129.52     14.58 o 
   4  16   0     1001.01     1017.20     23.20 o 
   5  16   0      946.94      892.51     24.86 o 
   6  16   0      937.30      943.02     24.71 o 
   7  16   0     2133.14     2046.88     56.93 o 
   8  16   0      374.89      389.24     14.48 o 
   9  16   0     2615.48     2587.65     86.70 o 
  10  16   0       10.81       36.48      9.80 o 
  11  16   0      794.49      824.10     42.70 o 
   1  17   0     1988.34     2025.82     58.19 o 
   2  17   0      719.43      708.17     23.77 o 
   3  17   0     4086.23     3972.64     85.61 o 
   4  17   0       16.74       19.89      7.44 o 
   5  17   0      557.77      567.81     18.62 o 
   6  17   0      722.90      679.16     23.26 o 
   7  17   0      213.92      246.77     14.45 o 
   8  17   0      847.76      853.03     24.25 o 
   9  17   0      415.58      489.44     35.61 o 
  10  17   0     1008.74     1023.00     45.03 o 
   0  18   0     4951.09     4903.36    209.40 o 
   1  18   0        1.20       12.23      7.67 o 
   2  18   0     2996.18     3007.10     98.72 o 
   3  18   0      338.81      342.80     13.94 o 
   4  18   0     4813.73     4559.77    118.02 o 
   5  18   0      452.08      418.47     15.66 o 
   6  18   0     1203.35     1211.81     37.42 o 
   7  18   0      290.62      293.95     13.05 o 
   8  18   0      509.08      532.34     19.32 o 
   9  18   0     1104.41     1184.89     50.35 o 
  10  18   0       36.78       27.63     16.92 o 
   1  19   0     1400.60     1451.91     39.97 o 
   2  19   0        8.60       21.58      8.33 o 
   3  19   0     1483.93     1567.90     78.93 o 
   4  19   0     1244.14     1250.46     37.18 o 
   5  19   0     1548.39     1529.76     74.90 o 
   6  19   0     2269.97     2266.50     61.02 o 
   7  19   0      747.31      697.66     27.09 o 
   8  19   0     1165.42     1200.17     60.83 o 
   9  19   0       80.05       98.42     14.96 o 
   0  20   0     1498.97     1521.87     55.77 o 
   1  20   0       10.42       14.65      8.76 o 
   2  20   0      619.82      739.23     25.64 o 
   3  20   0      300.37      316.72     16.11 o 
   4  20   0      272.09      297.39     15.82 o 
   5  20   0     1096.30     1100.32     47.60 o 
   6  20   0      389.11      443.39     24.01 o 
   7  20   0      758.72      719.35     26.29 o 
   8  20   0      103.47      145.55     16.36 o 
   1  21   0     1959.31     1949.13     88.72 o 
   2  21   0      204.81      238.92     14.93 o 
   3  21   0      828.35      895.37     36.85 o 
   4  21   0      179.70      156.32     13.27 o 
   5  21   0      632.63      705.94     37.72 o 
   6  21   0      208.82      219.59     18.07 o 
   7  21   0      201.70      208.74     15.05 o 
   0  22   0      571.73      571.21     37.87 o 
   1  22   0      113.88      130.92     16.55 o 
   2  22   0      771.30      777.08     36.42 o 
   3  22   0       42.98       55.20     12.11 o 
   4  22   0      314.42      297.85     18.95 o 
   5  22   0      338.04      381.46     22.72 o 
   1  23   0      399.75      424.85     23.52 o 
   2  23   0       76.75      113.75     16.25 o 
   3  23   0      192.96      195.69     18.29 o 
 -15   1   1       67.49       31.05     23.93 o 
 -14   1   1        0.43      -16.94     12.30 o 
 -13   1   1      176.99      159.04     10.38 o 
 -12   1   1       20.51       24.61      7.66 o 
 -11   1   1      169.41      160.95      8.09 o 
 -10   1   1      497.20      492.36     10.40 o 
  -9   1   1      604.12      605.97     10.68 o 
  -8   1   1      640.95      634.24      9.38 o 
  -7   1   1      188.57      244.87      6.47 o 
  -6   1   1      562.06      561.10      8.03 o 
  -5   1   1      181.32      267.45      4.19 o 
  -4   1   1    17579.17    19155.41    212.36 o 
  -3   1   1    61286.59    64298.04    683.81 o 
  -2   1   1        3.10       -0.84      0.98 o 
  -1   1   1      418.19      466.10      5.53 o 
   0   1   1     3215.77     3405.17     40.26 o 
   1   1   1      794.21      788.53     11.17 o 
   2   1   1     2620.38     3013.82     33.54 o 
   3   1   1      952.79      919.22      9.97 o 
   4   1   1      452.65      489.71      5.84 o 
   5   1   1       40.73       67.36      1.90 o 
   6   1   1      396.40      432.85      6.49 o 
   7   1   1      474.71      480.89      7.75 o 
   8   1   1       89.89       93.42      3.71 o 
   9   1   1        3.45        2.55      3.32 o 
  10   1   1        1.63        1.31      4.29 o 
  11   1   1      140.83      139.27      6.45 o 
  12   1   1      254.67      259.55     12.18 o 
  13   1   1       37.74       39.30     12.62 o 
  14   1   1      239.27      243.87     24.97 o 
  15   1   1      222.51      224.43     23.21 o 
 -15   2   1        0.74       -4.71     14.69 o 
 -14   2   1       11.05       16.68     11.51 o 
 -13   2   1       80.69       65.42      9.65 o 
 -12   2   1      626.22      617.58     17.92 o 
 -11   2   1       27.51       24.17      5.40 o 
 -10   2   1     1273.22     1252.62     20.99 o 
  -9   2   1      143.33      133.04      4.50 o 
  -8   2   1      249.41      215.76      4.90 o 
  -7   2   1       31.65       53.80      3.08 o 
  -6   2   1        9.81       20.87      2.65 o 
  -5   2   1     6032.96     6310.50     76.44 o 
  -4   2   1      469.67      537.18      6.70 o 
  -3   2   1    11969.39    13604.20    147.83 o 
  -2   2   1     9998.41    10357.45    114.98 o 
  -1   2   1      541.92      554.35      6.49 o 
   0   2   1        5.58       10.85      0.70 o 
   1   2   1     7318.63     7897.62    139.77 o 
   2   2   1      965.28     1143.43     14.95 o 
   3   2   1     2832.49     3003.93     34.28 o 
   4   2   1      238.34      235.39      3.25 o 
   5   2   1      196.24      255.39      4.69 o 
   6   2   1     3559.25     3650.45     44.90 o 
   7   2   1       87.89      110.31      3.16 o 
   8   2   1       98.56       87.09      3.74 o 
   9   2   1      223.43      245.15      6.09 o 
  10   2   1       49.33       48.15      4.58 o 
  11   2   1      606.65      610.37     14.73 o 
  12   2   1      162.36      168.17      8.71 o 
  13   2   1       81.80       90.34     13.52 o 
  14   2   1        0.90      -14.02     12.83 o 
  15   2   1       23.23       33.98     15.52 o 
 -15   3   1      155.84      163.91     17.81 o 
 -14   3   1       17.82        9.93     11.29 o 
 -13   3   1       20.05       26.25      9.05 o 
 -12   3   1     1380.06     1364.10     31.62 o 
 -11   3   1       37.79       35.71      5.53 o 
 -10   3   1      831.52      818.52     14.88 o 
  -9   3   1      923.54      908.26     14.18 o 
  -8   3   1      354.09      354.94      6.84 o 
  -7   3   1       10.68       25.78      2.44 o 
  -6   3   1     3167.71     3222.89     40.59 o 
  -5   3   1      717.16      901.52     10.99 o 
  -4   3   1     7645.25     7503.04     85.53 o 
  -3   3   1    10970.80    11320.65    122.85 o 
  -2   3   1     9643.52     9870.76    113.83 o 
  -1   3   1    17859.46    18404.09    215.07 o 
   0   3   1       14.66       21.88      1.49 o 
   1   3   1      623.89      585.29     13.89 o 
   2   3   1     6791.13     7085.59    105.13 o 
   3   3   1     3939.08     3867.84     45.68 o 
   4   3   1     1682.85     1661.05     19.31 o 
   5   3   1       80.67       55.40      1.93 o 
   6   3   1      630.20      696.92      9.53 o 
   7   3   1     9711.97    10112.17    125.18 o 
   8   3   1       89.64       97.54      3.66 o 
   9   3   1      945.24      927.29     15.45 o 
  10   3   1      163.68      138.08      5.73 o 
  11   3   1      402.93      407.28     12.19 o 
  12   3   1      203.99      203.64      9.31 o 
  13   3   1      226.26      234.99     15.06 o 
  14   3   1      320.86      329.50     20.47 o 
 -15   4   1       30.36       32.95     15.38 o 
 -14   4   1       79.83       76.55     12.73 o 
 -13   4   1      140.21      166.71     13.65 o 
 -12   4   1      257.28      236.58     14.12 o 
 -11   4   1      335.48      309.38      9.53 o 
 -10   4   1        6.96        5.23      3.87 o 
  -9   4   1     1374.14     1375.07     21.55 o 
  -8   4   1      553.65      527.13      9.36 o 
  -7   4   1     3299.18     3175.84     43.50 o 
  -6   4   1        9.23       17.56      2.00 o 
  -5   4   1     8027.19     8494.75     96.09 o 
  -4   4   1       49.99       64.53      2.37 o 
  -3   4   1     1842.98     1891.68     21.84 o 
  -2   4   1      360.52      387.40      5.37 o 
  -1   4   1    14316.62    14764.95    172.41 o 
   0   4   1      488.20      470.98      6.58 o 
   1   4   1      753.10      758.26     12.13 o 
   2   4   1     4830.68     4911.17     78.95 o 
   3   4   1        6.45       19.77      2.47 o 
   4   4   1     2699.50     2513.22     31.75 o 
   5   4   1      328.52      332.71      5.44 o 
   6   4   1     5678.08     5599.88     71.38 o 
   7   4   1        7.19       17.77      2.27 o 
   8   4   1     3125.89     3056.06     42.11 o 
   9   4   1      380.10      376.14      8.16 o 
  10   4   1     1816.15     1775.51     29.37 o 
  11   4   1      319.27      304.44     10.41 o 
  12   4   1      282.09      284.64     10.77 o 
  13   4   1       19.43       18.18     10.60 o 
  14   4   1      104.42      107.01     15.20 o 
 -15   5   1      483.97      556.32     27.86 o 
 -14   5   1      173.05      201.22     19.24 o 
 -13   5   1     2357.42     2326.47     86.80 o 
 -12   5   1      305.35      280.29     12.97 o 
 -11   5   1      102.69      107.28      6.62 o 
 -10   5   1      146.46      144.84      7.21 o 
  -9   5   1      229.86      224.45      5.68 o 
  -8   5   1     4042.12     3937.80     53.96 o 
  -7   5   1      519.98      550.48      8.69 o 
  -6   5   1     2907.46     2835.05     40.24 o 
  -5   5   1      274.66      247.26      4.93 o 
  -4   5   1     5116.63     5320.76     65.98 o 
  -3   5   1     2424.00     2571.66     30.69 o 
  -2   5   1     5796.36     5744.70     67.96 o 
  -1   5   1      966.38      848.47     10.18 o 
   0   5   1     5997.35     6147.08     77.50 o 
   1   5   1     4482.22     4697.15     71.89 o 
   2   5   1     4437.92     4334.07     72.57 o 
   3   5   1     9538.28     9344.05    140.84 o 
   4   5   1      518.97      538.96      7.95 o 
   5   5   1     9774.24     9896.97    133.38 o 
   6   5   1     1538.29     1666.28     22.09 o 
   7   5   1      464.32      420.54      7.43 o 
   8   5   1      747.78      783.61     12.49 o 
   9   5   1     1798.86     1746.77     27.86 o 
  10   5   1     1366.14     1346.18     26.88 o 
  11   5   1      288.25      301.30     10.42 o 
  12   5   1       27.55       38.72      6.98 o 
  13   5   1      394.29      400.55     18.76 o 
  14   5   1      710.88      761.20     31.56 o 
 -14   6   1     1151.80     1176.41     37.95 o 
 -13   6   1      270.23      286.42     16.37 o 
 -12   6   1      460.13      443.30     18.28 o 
 -11   6   1     2260.34     2241.75     43.12 o 
 -10   6   1       16.43       23.35      5.08 o 
  -9   6   1     1168.17     1108.73     22.06 o 
  -8   6   1      296.92      308.06      6.87 o 
  -7   6   1     2633.30     2586.32     37.16 o 
  -6   6   1       60.54       63.46      2.81 o 
  -5   6   1     6603.99     6555.22     86.63 o 
  -4   6   1      568.96      512.11      7.54 o 
  -3   6   1    10720.89    10979.05    135.74 o 
  -2   6   1    11454.18    11817.51    149.49 o 
  -1   6   1    13265.71    13388.39    166.05 o 
   0   6   1     3987.75     3780.94     50.99 o 
   1   6   1     4676.98     4603.64     64.24 o 
   2   6   1     8074.31     8253.41    132.89 o 
   3   6   1     4060.09     4065.72     64.51 o 
   4   6   1     5298.95     5109.06     67.40 o 
   5   6   1     1042.20     1122.82     16.49 o 
   6   6   1     1713.98     1647.80     24.86 o 
   7   6   1      581.62      627.88     10.10 o 
   8   6   1     1117.46     1123.10     16.59 o 
   9   6   1      187.47      169.81      5.79 o 
  10   6   1      217.30      201.53      7.86 o 
  11   6   1      623.96      620.79     16.19 o 
  12   6   1      189.66      209.10      9.42 o 
  13   6   1      428.51      454.14     19.91 o 
  14   6   1       91.22      105.21     15.16 o 
 -14   7   1       18.92       20.02     12.45 o 
 -13   7   1      336.68      334.77     17.64 o 
 -12   7   1      772.63      744.10     23.94 o 
 -11   7   1      720.07      733.07     19.54 o 
 -10   7   1      703.85      713.11     17.42 o 
  -9   7   1      362.86      363.02      9.51 o 
  -8   7   1     3328.63     3293.85     48.49 o 
  -7   7   1      507.71      489.16      9.12 o 
  -6   7   1     4107.76     3908.77     55.16 o 
  -5   7   1      286.12      286.94      5.68 o 
  -4   7   1     5539.58     5490.43     75.07 o 
  -3   7   1      198.88      150.66      3.22 o 
  -2   7   1     6689.65     6653.05     91.54 o 
  -1   7   1     1978.70     1899.07     24.73 o 
   0   7   1       78.40       56.16      1.89 o 
   1   7   1     1703.97     1535.19     21.17 o 
   2   7   1     1987.65     1986.78     30.32 o 
   3   7   1     5322.21     5200.97     77.83 o 
   4   7   1      873.61      813.60     12.72 o 
   5   7   1     8847.83     8810.50    121.90 o 
   6   7   1       77.24      101.75      3.27 o 
   7   7   1     6262.38     5980.86     80.89 o 
   8   7   1     1203.27     1200.07     19.76 o 
   9   7   1     2864.73     2772.14     51.51 o 
  10   7   1      313.08      295.95      9.55 o 
  11   7   1      592.12      559.48     15.01 o 
  12   7   1       99.56       93.07      7.79 o 
  13   7   1      472.41      479.51     20.82 o 
  14   7   1      509.43      543.44     26.26 o 
 -14   8   1     1252.66     1278.67     40.49 o 
 -13   8   1      439.57      480.92     21.34 o 
 -12   8   1     1425.99     1379.52     37.85 o 
 -11   8   1     1032.34     1020.37     25.14 o 
 -10   8   1     1516.13     1417.37     32.15 o 
  -9   8   1     2785.78     2768.57     55.52 o 
  -8   8   1     1054.07     1073.04     17.28 o 
  -7   8   1     3832.82     3732.76     59.39 o 
  -6   8   1      411.50      420.23      8.15 o 
  -5   8   1     6738.33     6509.58     88.94 o 
  -4   8   1      704.93      925.42     13.79 o 
  -3   8   1     6782.75     6611.60     92.28 o 
  -2   8   1     1638.20     1643.40     22.61 o 
  -1   8   1    14719.16    15724.05    215.59 o 
   0   8   1      925.53      825.50     11.54 o 
   1   8   1      209.45      143.55      4.28 o 
   2   8   1     6739.46     6645.99     98.98 o 
   3   8   1     3739.32     3970.16     62.40 o 
   4   8   1     9010.07     9350.30    139.50 o 
   5   8   1       35.01       27.81      2.54 o 
   6   8   1     6366.16     6177.14     85.88 o 
   7   8   1      197.65      204.04      5.15 o 
   8   8   1     5925.20     5730.62     85.59 o 
   9   8   1      375.63      363.22     10.75 o 
  10   8   1     1590.24     1551.33     32.22 o 
  11   8   1      532.58      521.50     16.15 o 
  12   8   1     2045.89     2005.81     45.85 o 
  13   8   1      389.61      443.95     21.40 o 
  14   8   1      361.94      360.42     19.12 o 
 -14   9   1      439.71      425.49     36.46 o 
 -13   9   1      697.67      742.50     28.33 o 
 -12   9   1     1535.72     1503.28     44.35 o 
 -11   9   1     1372.34     1381.96     32.18 o 
 -10   9   1     1701.71     1663.27     37.00 o 
  -9   9   1      197.85      187.96      8.05 o 
  -8   9   1     2150.51     2109.57     35.45 o 
  -7   9   1      964.69      970.30     17.17 o 
  -6   9   1     4076.89     3956.16     60.05 o 
  -5   9   1      348.27      368.29      7.08 o 
  -4   9   1     4839.52     4534.49     66.13 o 
  -3   9   1     1795.48     1819.69     26.21 o 
  -2   9   1     6524.39     6629.17     96.19 o 
  -1   9   1     9064.31     9819.02    139.94 o 
   0   9   1     6031.20     5990.00     78.75 o 
   1   9   1     1215.32      987.90     15.56 o 
   2   9   1     3287.04     3351.79     50.36 o 
   3   9   1     4468.30     4396.08     66.21 o 
   4   9   1       11.23       13.10      2.46 o 
   5   9   1     4273.14     4243.82     63.90 o 
   6   9   1       14.15       23.43      2.87 o 
   7   9   1     1702.00     1666.19     25.13 o 
   8   9   1      658.29      621.65     14.13 o 
   9   9   1     1061.75     1045.24     27.02 o 
  10   9   1      651.21      635.68     16.18 o 
  11   9   1     1151.41     1124.39     26.38 o 
  12   9   1      759.63      768.82     23.91 o 
  13   9   1       40.74       58.68     12.63 o 
 -14  10   1      613.64      699.45     35.92 o 
 -13  10   1      187.18      200.41     17.79 o 
 -12  10   1      189.95      185.52     14.31 o 
 -11  10   1      880.52      817.39     21.76 o 
 -10  10   1      358.05      333.11     12.60 o 
  -9  10   1     2613.74     2540.86     55.58 o 
  -8  10   1     2331.70     2234.18     44.53 o 
  -7  10   1     3592.31     3452.30     52.86 o 
  -6  10   1      521.16      556.64     10.45 o 
  -5  10   1     8335.39     8225.30    112.20 o 
  -4  10   1     1173.60     1332.65     21.41 o 
  -3  10   1     5990.44     5915.56     83.03 o 
  -2  10   1     1865.80     1790.67     26.92 o 
  -1  10   1      154.80       84.27      3.72 o 
   0  10   1     7139.60     7342.10    106.07 o 
   1  10   1     2840.38     2828.72     42.63 o 
   2  10   1     2908.72     2694.10     39.28 o 
   3  10   1     1309.83     1335.91     21.05 o 
   4  10   1     5977.17     5962.11     88.53 o 
   5  10   1        6.60        9.62      2.79 o 
   6  10   1     7418.69     7284.65    104.87 o 
   7  10   1       11.60       22.17      3.71 o 
   8  10   1     8406.95     8242.22    155.61 o 
   9  10   1     1162.83     1149.74     24.87 o 
  10  10   1     1507.73     1496.43     34.03 o 
  11  10   1      351.92      349.57     12.26 o 
  12  10   1      630.31      618.69     32.37 o 
  13  10   1      515.77      497.89     21.69 o 
 -13  11   1      313.37      302.37     19.32 o 
 -12  11   1      262.24      271.61     20.29 o 
 -11  11   1      554.83      522.57     17.54 o 
 -10  11   1      218.51      218.04     10.44 o 
  -9  11   1       40.92       33.93      6.85 o 
  -8  11   1     2547.05     2503.15     53.17 o 
  -7  11   1      114.17      102.74      5.43 o 
  -6  11   1     9613.38     9515.93    148.83 o 
  -5  11   1        1.16        9.99      3.17 o 
  -4  11   1     5885.05     5784.36     87.73 o 
  -3  11   1      189.69      165.28      4.44 o 
  -2  11   1     4559.48     4484.28     68.29 o 
  -1  11   1     1529.43     1446.86     23.63 o 
   0  11   1     2805.42     2850.38     44.92 o 
   1  11   1     6723.76     6763.98    105.04 o 
   2  11   1     1295.55     1269.66     20.03 o 
   3  11   1     2842.03     2937.58     46.52 o 
   4  11   1      475.76      513.83      9.51 o 
   5  11   1     5778.08     5787.95     89.97 o 
   6  11   1     1024.64     1015.21     17.65 o 
   7  11   1     3508.33     3388.31     66.80 o 
   8  11   1        3.97        7.09      5.67 o 
   9  11   1     2862.50     2760.38     58.47 o 
  10  11   1      860.32      834.91     30.38 o 
  11  11   1      850.57      871.81     27.14 o 
  12  11   1      731.96      714.53     23.12 o 
  13  11   1      786.02      782.50     42.01 o 
 -13  12   1       18.38       21.61     14.09 o 
 -12  12   1      383.61      408.47     25.91 o 
 -11  12   1     1410.68     1359.42     50.27 o 
 -10  12   1     1274.50     1305.43     37.06 o 
  -9  12   1       48.80       44.30      7.26 o 
  -8  12   1        3.79        1.96      6.13 o 
  -7  12   1     4422.40     4309.83     73.83 o 
  -6  12   1      120.40      107.43      5.27 o 
  -5  12   1     1686.24     1571.37     25.49 o 
  -4  12   1       23.20       16.68      3.22 o 
  -3  12   1     4749.16     4574.12     71.68 o 
  -2  12   1     1298.39     1208.85     20.50 o 
  -1  12   1     1272.77     1209.26     19.53 o 
   0  12   1     1460.06     1413.64     24.31 o 
   1  12   1     2958.54     2963.04     49.02 o 
   2  12   1     3268.19     3314.50     52.46 o 
   3  12   1     2425.44     2338.88     39.25 o 
   4  12   1     1609.47     1602.00     24.25 o 
   5  12   1      143.18      140.62      4.93 o 
   6  12   1      104.15      115.57      5.53 o 
   7  12   1        5.78        7.34      5.43 o 
   8  12   1     1295.81     1275.69     29.18 o 
   9  12   1        4.69       16.13      6.72 o 
  10  12   1      123.33      104.20      8.28 o 
  11  12   1     1302.66     1272.77     39.49 o 
  12  12   1      259.67      254.29     16.27 o 
  13  12   1      809.73      794.17     55.15 o 
 -12  13   1      394.44      342.46     19.94 o 
 -11  13   1      846.84      889.60     37.51 o 
 -10  13   1     1519.49     1506.24     36.60 o 
  -9  13   1     1036.96     1069.63     27.40 o 
  -8  13   1     1101.09     1087.44     29.91 o 
  -7  13   1      239.38      256.19     10.07 o 
  -6  13   1      510.92      534.12     12.07 o 
  -5  13   1      294.75      293.62      9.57 o 
  -4  13   1     2899.65     2857.88     44.06 o 
  -3  13   1      185.76      176.84      5.19 o 
  -2  13   1     2156.96     2013.22     32.99 o 
  -1  13   1      777.93      796.68     14.26 o 
   0  13   1     1042.69     1016.36     18.25 o 
   1  13   1     2344.37     2229.20     39.53 o 
   2  13   1     2151.04     2159.91     33.31 o 
   3  13   1      271.88      279.89      7.33 o 
   4  13   1        4.84       -0.28      3.41 o 
   5  13   1     3228.63     3171.40     52.30 o 
   6  13   1      412.86      406.46     11.23 o 
   7  13   1      931.13      931.93     27.01 o 
   8  13   1      302.74      299.33     11.08 o 
   9  13   1     1957.17     1975.92     63.80 o 
  10  13   1       23.32       21.48      8.50 o 
  11  13   1        9.34        0.96      9.23 o 
  12  13   1      302.47      324.08     16.12 o 
 -12  14   1      368.57      324.33     20.48 o 
 -11  14   1      164.77      180.47     15.69 o 
 -10  14   1       38.50       45.37      8.82 o 
  -9  14   1      871.97      811.55     26.38 o 
  -8  14   1       74.28       91.47      9.16 o 
  -7  14   1     1739.18     1756.17     46.26 o 
  -6  14   1      265.41      242.35      8.74 o 
  -5  14   1       22.92       16.46      4.01 o 
  -4  14   1       24.69        6.05      2.85 o 
  -3  14   1     3439.74     3325.67     51.21 o 
  -2  14   1      294.20      287.18      7.12 o 
  -1  14   1     2069.74     1988.22     32.57 o 
   0  14   1      900.93      922.58     17.12 o 
   1  14   1      989.99      957.61     19.36 o 
   2  14   1       19.34       24.80      2.84 o 
   3  14   1      500.64      464.86     14.86 o 
   4  14   1     4423.55     4418.32     75.57 o 
   5  14   1       20.46       17.10      4.29 o 
   6  14   1      888.84      865.96     22.52 o 
   7  14   1        0.95        5.57      5.78 o 
   8  14   1      594.64      585.33     17.57 o 
   9  14   1      836.91      829.70     26.57 o 
  10  14   1     1506.81     1468.17     49.06 o 
  11  14   1      130.02      128.77     11.72 o 
  12  14   1      346.83      330.97     19.68 o 
 -11  15   1       42.54       32.77     12.68 o 
 -10  15   1      262.33      263.50     19.08 o 
  -9  15   1        5.80       -1.45      8.21 o 
  -8  15   1      394.23      396.37     14.47 o 
  -7  15   1        0.69       -3.73      7.13 o 
  -6  15   1      668.68      614.30     17.95 o 
  -5  15   1       27.95       32.61      6.00 o 
  -4  15   1       40.12       38.47      5.70 o 
  -3  15   1      118.87      116.14      6.11 o 
  -2  15   1     1861.38     1867.02     38.71 o 
  -1  15   1      254.95      259.73      8.74 o 
   0  15   1      140.68      144.56      6.20 o 
   1  15   1      671.35      608.82     14.46 o 
   2  15   1       92.71       98.77      6.08 o 
   3  15   1     5725.52     5608.84    100.57 o 
   4  15   1      629.97      619.32     14.35 o 
   5  15   1      488.52      506.05     14.72 o 
   6  15   1        1.95       -1.55      5.47 o 
   7  15   1      618.49      572.31     20.20 o 
   8  15   1       48.20       35.18      7.07 o 
   9  15   1      278.24      266.92     12.93 o 
  10  15   1      247.29      247.45     12.82 o 
  11  15   1      422.70      397.70     17.44 o 
 -11  16   1       51.44       56.74     13.00 o 
 -10  16   1        5.78        9.47      9.91 o 
  -9  16   1      115.67      109.30     10.23 o 
  -8  16   1        2.37        0.00      8.08 o 
  -7  16   1      327.34      335.48     14.53 o 
  -6  16   1        4.08        6.76      7.07 o 
  -5  16   1       28.74       28.41      6.31 o 
  -4  16   1       11.57        6.92      5.70 o 
  -3  16   1       38.05       29.45      5.64 o 
  -2  16   1       16.00       17.63      5.41 o 
  -1  16   1      718.67      663.79     16.24 o 
   0  16   1       33.68       48.98      6.73 o 
   1  16   1       18.82       16.23      5.95 o 
   2  16   1     1751.68     1606.51     36.56 o 
   3  16   1       13.68       19.11      6.19 o 
   4  16   1      951.43      941.51     25.70 o 
   5  16   1      283.98      276.69     11.91 o 
   6  16   1        7.27        7.60      8.38 o 
   7  16   1        0.39        2.23      6.46 o 
   8  16   1       25.42       19.84      7.89 o 
   9  16   1      166.79      147.81     10.85 o 
  10  16   1       41.37       61.57     10.16 o 
  11  16   1       44.47       59.74     10.92 o 
 -10  17   1       77.55       70.89     13.18 o 
  -9  17   1       71.80       53.72     10.40 o 
  -8  17   1      104.41      126.53     11.82 o 
  -7  17   1       68.63       71.92      8.76 o 
  -6  17   1       35.08       58.25      8.55 o 
  -5  17   1        0.13      -11.82      7.85 o 
  -4  17   1        4.25       13.67      6.28 o 
  -3  17   1      786.95      672.96     18.35 o 
  -2  17   1      121.88      105.26      8.68 o 
  -1  17   1        7.39        8.06      6.11 o 
   0  17   1      339.21      298.19     11.05 o 
   1  17   1      223.89      183.89      9.46 o 
   2  17   1        0.09       10.61      6.42 o 
   3  17   1        5.83        4.22      6.90 o 
   4  17   1      738.41      680.08     20.49 o 
   5  17   1      409.90      392.26     29.98 o 
   6  17   1        4.36       -5.64      7.62 o 
   7  17   1       21.12       16.50      7.76 o 
   8  17   1       33.13       23.30      7.87 o 
   9  17   1        1.53        1.73      8.03 o 
  10  17   1       21.25       26.06      9.77 o 
 -10  18   1       76.89       61.26     13.33 o 
  -9  18   1       48.20       44.69     10.36 o 
  -8  18   1      161.63      165.18     13.55 o 
  -7  18   1      126.37      116.31     11.05 o 
  -6  18   1      333.16      335.96     15.00 o 
  -5  18   1       52.19       44.77      9.99 o 
  -4  18   1       27.85       15.36      9.01 o 
  -3  18   1        0.45        8.74      6.92 o 
  -2  18   1       53.05       59.35      8.43 o 
  -1  18   1       97.87      101.71      9.07 o 
   0  18   1      200.45      178.80     10.36 o 
   1  18   1      235.76      209.68     10.02 o 
   2  18   1      100.19      117.37     13.70 o 
   3  18   1      278.79      240.36     11.53 o 
   4  18   1      252.44      244.22     13.70 o 
   5  18   1       19.39        4.74      8.07 o 
   6  18   1       42.48       58.71      8.92 o 
   7  18   1       91.35       88.72      9.70 o 
   8  18   1       45.47       35.32      9.37 o 
   9  18   1       39.89       37.57      8.99 o 
  -9  19   1       18.40       40.40     14.40 o 
  -8  19   1      362.25      376.70     20.01 o 
  -7  19   1      960.12      949.61     40.82 o 
  -6  19   1       56.04       86.36     11.12 o 
  -5  19   1       20.46        2.97     11.31 o 
  -4  19   1      200.08      213.21     19.88 o 
  -3  19   1       18.83       14.07      8.59 o 
  -2  19   1      196.89      226.00     18.76 o 
  -1  19   1      224.98      199.31     11.38 o 
   0  19   1      276.85      264.06     20.39 o 
   1  19   1       35.35       43.97      9.72 o 
   2  19   1        4.70        3.92      8.79 o 
   3  19   1        5.09       18.35      9.18 o 
   4  19   1        1.33        0.75      8.90 o 
   5  19   1      455.83      507.65     41.32 o 
   6  19   1       61.15       50.89      9.30 o 
   7  19   1      177.20      213.22     20.02 o 
   8  19   1      250.70      294.13     14.44 o 
  -8  20   1       85.24       70.27     15.13 o 
  -7  20   1       25.19       21.61     13.97 o 
  -6  20   1       17.06       24.73     10.97 o 
  -5  20   1      497.12      510.52     32.67 o 
  -4  20   1       24.25       18.06     10.70 o 
  -3  20   1       26.68       50.63     11.88 o 
  -2  20   1      212.11      229.57     16.28 o 
  -1  20   1      187.42      176.56     11.61 o 
   0  20   1       64.37       58.51     11.62 o 
   1  20   1      219.81      235.62     21.57 o 
   2  20   1      252.25      260.34     16.16 o 
   3  20   1      164.60      175.18     15.00 o 
   4  20   1      283.23      329.51     37.49 o 
   5  20   1       66.50       79.77     11.05 o 
   6  20   1      198.96      227.80     21.84 o 
   7  20   1       26.86        2.02     10.41 o 
  -7  21   1       11.68       15.31     14.08 o 
  -6  21   1      165.96      143.02     16.27 o 
  -5  21   1      145.40      146.96     16.12 o 
  -4  21   1     1151.76     1283.51     65.56 o 
  -3  21   1      121.12      145.78     15.59 o 
  -2  21   1      311.06      324.89     20.81 o 
  -1  21   1      133.91      139.82     12.76 o 
   0  21   1      386.79      409.53     25.66 o 
   1  21   1      864.65      828.32     44.77 o 
   2  21   1      419.97      448.53     30.15 o 
   3  21   1       43.76       39.14     11.02 o 
   4  21   1       22.00       24.60     15.92 o 
   5  21   1      374.98      412.30     24.07 o 
   6  21   1        6.87        8.72     10.48 o 
  -5  22   1      644.43      646.75     48.49 o 
  -4  22   1        0.93       -4.20     13.82 o 
  -3  22   1      662.72      702.27     53.80 o 
  -2  22   1      315.56      327.25     27.45 o 
  -1  22   1      754.17      758.44     53.59 o 
   0  22   1      147.32      147.22     13.33 o 
   1  22   1      389.84      403.20     18.99 o 
   2  22   1      218.28      159.37     13.68 o 
   3  22   1       76.39       71.31     12.11 o 
   4  22   1      431.32      459.72     27.73 o 
   5  22   1      105.31      101.19     12.85 o 
  -3  23   1      264.85      308.34     23.35 o 
  -2  23   1      514.35      571.50     28.20 o 
  -1  23   1      226.54      264.50     24.56 o 
   0  23   1      195.00      214.86     20.08 o 
   1  23   1      913.22     1103.33     54.63 o 
   2  23   1      344.15      389.42     19.37 o 
   3  23   1      205.28      214.91     15.66 o 
 -15   0   2       60.54       88.12     22.99 o 
 -14   0   2     1322.71     1341.86     52.93 o 
 -13   0   2      147.78      139.87     14.19 o 
 -12   0   2     1078.06     1046.18     36.85 o 
 -11   0   2        3.61        0.23      8.30 o 
 -10   0   2     4313.87     4263.51     92.18 o 
  -9   0   2      372.24      336.94      9.62 o 
  -8   0   2     1979.28     1933.17     35.36 o 
  -7   0   2      193.58      139.93      4.92 o 
  -6   0   2       44.40       54.52      3.26 o 
  -5   0   2     3624.60     3333.15     57.33 o 
  -4   0   2     1971.49     2260.77     39.07 o 
  -3   0   2    41355.48    42938.96    692.09 o 
  -2   0   2    30687.00    32105.26    473.46 o 
  -1   0   2      198.57      140.03      3.61 o 
   0   0   2     1795.07     2060.00     34.30 o 
   1   0   2    66640.45    66942.71   1110.74 o 
   2   0   2     1680.74     1753.14     27.46 o 
   3   0   2     8259.52     8343.06    123.05 o 
   4   0   2     1031.25     1043.19     16.78 o 
   5   0   2     3367.89     3378.86     54.28 o 
   6   0   2     4582.51     4415.90     78.90 o 
   7   0   2     1165.76     1101.31     23.16 o 
   8   0   2     1053.64     1020.50     23.26 o 
   9   0   2     1103.07     1082.36     25.60 o 
  10   0   2     3143.19     3153.87     73.14 o 
  11   0   2      525.62      540.05     17.37 o 
  12   0   2      511.91      520.09     29.13 o 
  13   0   2     1481.47     1581.45     74.71 o 
  14   0   2     2818.43     3004.35    131.69 o 
 -15   1   2      110.73      108.14     16.59 o 
 -14   1   2      397.53      455.27     20.90 o 
 -13   1   2      699.64      758.51     21.26 o 
 -12   1   2        2.37        8.45      7.23 o 
 -11   1   2     1811.39     1785.25     37.58 o 
 -10   1   2      212.00      224.37      7.23 o 
  -9   1   2     5007.69     4942.32     66.90 o 
  -8   1   2      357.75      337.95      6.20 o 
  -7   1   2      415.95      380.34      6.61 o 
  -6   1   2    10740.77    11464.13    145.85 o 
  -5   1   2     2105.93     2012.28     24.18 o 
  -4   1   2     6355.69     6307.95     79.47 o 
  -3   1   2     2272.43     2309.37     26.22 o 
  -2   1   2     5374.85     5294.67     59.12 o 
  -1   1   2      345.94      386.62      4.80 o 
   0   1   2     5356.13     5328.72     58.85 o 
   1   1   2     1657.54     1886.82     23.90 o 
   2   1   2    45442.77    46615.89    551.50 o 
   3   1   2     2553.67     2789.89     32.54 o 
   4   1   2     3168.74     2936.79     33.35 o 
   5   1   2     5666.91     5817.57     70.46 o 
   6   1   2     2893.62     2931.94     39.27 o 
   7   1   2     5590.64     5731.53     78.36 o 
   8   1   2      836.10      788.87     13.31 o 
   9   1   2     1978.40     1997.25     32.34 o 
  10   1   2      462.75      473.29     10.80 o 
  11   1   2     1158.02     1165.88     22.44 o 
  12   1   2      168.88      186.17     18.25 o 
  13   1   2     1947.74     2006.76    103.44 o 
  14   1   2        9.88       21.38     13.84 o 
 -15   2   2      424.35      478.82     25.87 o 
 -14   2   2     1342.10     1388.17     42.72 o 
 -13   2   2      151.54      169.25     10.51 o 
 -12   2   2     1055.62     1106.70     26.99 o 
 -11   2   2        8.60       33.23      6.51 o 
 -10   2   2     5976.39     5935.71     89.59 o 
  -9   2   2      321.54      314.91      7.51 o 
  -8   2   2     3788.11     3831.66     51.03 o 
  -7   2   2     7809.00     8264.90    102.41 o 
  -6   2   2    21733.31    22682.85    279.22 o 
  -5   2   2      369.69      306.16      5.02 o 
  -4   2   2     9392.69     9420.34    115.90 o 
  -3   2   2     8997.14     8711.64     96.98 o 
  -2   2   2     1097.50     1120.97     13.15 o 
  -1   2   2    10392.65    10325.16    118.79 o 
   0   2   2     3548.71     3612.55     42.51 o 
   1   2   2    14271.78    14949.47    185.06 o 
   2   2   2     2845.65     2992.69     38.43 o 
   3   2   2    11513.65    11907.92    147.40 o 
   4   2   2       16.51       23.17      2.00 o 
   5   2   2     6262.73     6256.47     77.72 o 
   6   2   2     2831.90     2778.97     34.29 o 
   7   2   2     1335.66     1236.82     17.14 o 
   8   2   2     2569.88     2475.40     35.97 o 
   9   2   2      459.84      472.22      9.99 o 
  10   2   2     1921.88     1961.61     33.24 o 
  11   2   2      188.70      184.10      8.51 o 
  12   2   2     2581.21     2597.47     54.90 o 
  13   2   2       14.47        6.30     11.70 o 
  14   2   2      191.48      185.15     17.19 o 
 -15   3   2      556.27      586.12     40.44 o 
 -14   3   2       41.45       30.54     12.45 o 
 -13   3   2     2237.73     2136.11     47.43 o 
 -12   3   2      166.90      159.52      9.88 o 
 -11   3   2      986.70      967.66     21.01 o 
 -10   3   2      552.48      549.91     14.17 o 
  -9   3   2     5476.43     5417.71     78.69 o 
  -8   3   2     1594.91     1564.93     22.01 o 
  -7   3   2     5787.52     5974.25     74.54 o 
  -6   3   2      293.41      460.60      7.19 o 
  -5   3   2     1633.91     1595.86     20.73 o 
  -4   3   2     1061.08     1069.17     13.44 o 
  -3   3   2     2640.21     2595.32     31.47 o 
  -2   3   2     6320.87     6201.67     68.87 o 
  -1   3   2     2306.90     2520.44     28.13 o 
   0   3   2    22941.88    24262.37    295.17 o 
   1   3   2        0.58       11.03      1.96 o 
   2   3   2      710.55      582.97      9.89 o 
   3   3   2     1763.02     1843.05     25.71 o 
   4   3   2     5173.18     5141.15     65.31 o 
   5   3   2       20.69       41.26      2.11 o 
   6   3   2     2722.96     2500.11     32.47 o 
   7   3   2      529.95      462.81      7.77 o 
   8   3   2      328.57      302.65      7.43 o 
   9   3   2     1534.34     1468.09     24.51 o 
  10   3   2      167.00      152.75      6.57 o 
  11   3   2     1865.50     1779.47     36.32 o 
  12   3   2      212.46      230.93      9.90 o 
  13   3   2     1165.99     1136.48     42.98 o 
  14   3   2      274.09      256.23     18.71 o 
 -15   4   2       27.75       21.28     13.69 o 
 -14   4   2       58.91       62.61     12.89 o 
 -13   4   2       10.15        6.47      9.60 o 
 -12   4   2      888.36      895.64     23.74 o 
 -11   4   2      976.16      891.02     25.02 o 
 -10   4   2      889.73      801.33     17.09 o 
  -9   4   2        6.38        7.34      3.57 o 
  -8   4   2     2570.11     2433.31     34.36 o 
  -7   4   2     1307.35     1254.76     16.84 o 
  -6   4   2       67.81       56.53      2.65 o 
  -5   4   2     1541.41     1557.46     20.18 o 
  -4   4   2       65.58       86.53      2.86 o 
  -3   4   2     3164.98     3173.37     38.16 o 
  -2   4   2      384.61      460.13      6.08 o 
  -1   4   2     3265.74     3411.87     38.69 o 
   0   4   2       17.58       21.88      1.42 o 
   1   4   2    10687.25    10751.22    171.94 o 
   2   4   2      122.17      137.16      4.41 o 
   3   4   2      706.93      554.59      9.59 o 
   4   4   2     7051.90     7497.71    101.03 o 
   5   4   2     3993.38     3810.57     50.36 o 
   6   4   2     3626.04     3889.08     51.43 o 
   7   4   2     3629.12     3843.04     49.45 o 
   8   4   2      848.93      836.01     13.86 o 
   9   4   2       58.97       55.63      4.84 o 
  10   4   2     1455.07     1409.00     25.99 o 
  11   4   2      653.31      664.11     22.90 o 
  12   4   2     1205.18     1241.49     27.28 o 
  13   4   2       34.44       48.46     12.93 o 
  14   4   2      351.66      358.17     21.16 o 
 -15   5   2      268.86      246.72     17.87 o 
 -14   5   2       26.13       40.56     12.58 o 
 -13   5   2      928.37      977.71     32.27 o 
 -12   5   2        3.30       -0.71      7.25 o 
 -11   5   2      563.57      565.72     15.16 o 
 -10   5   2       89.48       98.45      6.66 o 
  -9   5   2     1675.34     1627.90     24.54 o 
  -8   5   2      964.13      965.66     15.36 o 
  -7   5   2     3593.12     3513.65     48.51 o 
  -6   5   2      953.47      923.81     13.36 o 
  -5   5   2    10521.43    11194.64    138.65 o 
  -4   5   2    10509.07    11429.19    145.05 o 
  -3   5   2     1381.65     1277.53     15.75 o 
  -2   5   2     5144.03     5350.26     67.86 o 
  -1   5   2      311.40      284.26      4.01 o 
   0   5   2     3503.62     3579.84     48.50 o 
   1   5   2       67.97       68.59      2.92 o 
   2   5   2      697.60      561.16     12.03 o 
   3   5   2     8728.47     9447.11    159.48 o 
   4   5   2     4913.32     5261.67     76.56 o 
   5   5   2      867.42      807.76     12.04 o 
   6   5   2      981.18      952.28     14.21 o 
   7   5   2     2393.85     2516.43     33.69 o 
   8   5   2      898.65      913.30     15.52 o 
   9   5   2     1661.07     1626.66     28.18 o 
  10   5   2      891.33      859.32     19.54 o 
  11   5   2     2031.12     1975.17     39.90 o 
  12   5   2        0.08        0.33      6.63 o 
  13   5   2      592.59      618.24     27.03 o 
  14   5   2      124.57      121.19     19.25 o 
 -14   6   2       86.27       92.65     13.65 o 
 -13   6   2        6.96       -4.05     10.52 o 
 -12   6   2      194.21      187.13     11.46 o 
 -11   6   2      177.51      164.23      8.49 o 
 -10   6   2      283.91      278.28      9.98 o 
  -9   6   2        6.68        4.61      3.70 o 
  -8   6   2      433.11      480.82      9.35 o 
  -7   6   2      394.66      403.74      8.37 o 
  -6   6   2      306.77      273.01      5.70 o 
  -5   6   2     1081.47     1213.38     16.49 o 
  -4   6   2      991.32     1040.49     14.16 o 
  -3   6   2     6000.81     6477.96     84.40 o 
  -2   6   2       74.43       91.25      2.29 o 
  -1   6   2     1472.31     1439.60     17.49 o 
   0   6   2       14.65       13.72      1.33 o 
   1   6   2     1916.96     1908.95     31.11 o 
   2   6   2      937.53     1000.29     20.11 o 
   3   6   2     3802.53     3959.13     63.44 o 
   4   6   2      452.73      553.30     13.01 o 
   5   6   2       45.87       35.41      2.40 o 
   6   6   2        7.24       18.88      2.48 o 
   7   6   2      229.83      224.19      5.09 o 
   8   6   2      472.93      479.71      9.51 o 
   9   6   2        3.75        5.36      4.43 o 
  10   6   2      472.04      433.17     12.41 o 
  11   6   2      101.48      102.84      7.32 o 
  12   6   2      298.23      282.50     11.31 o 
  13   6   2      165.39      135.20     14.78 o 
  14   6   2       92.01       66.78     19.80 o 
 -14   7   2        3.13       16.78     12.76 o 
 -13   7   2        3.15        8.59     11.66 o 
 -12   7   2      100.59       90.09     10.01 o 
 -11   7   2      156.52      128.39      8.10 o 
 -10   7   2       54.52       49.94      6.45 o 
  -9   7   2       91.06       86.37      5.97 o 
  -8   7   2       24.53       22.72      3.72 o 
  -7   7   2        7.36       11.67      3.00 o 
  -6   7   2      429.65      407.62      7.55 o 
  -5   7   2       25.06       44.10      2.67 o 
  -4   7   2      163.29      144.09      4.26 o 
  -3   7   2      628.34      732.62     10.85 o 
  -2   7   2     2060.40     2178.53     28.99 o 
  -1   7   2      350.87      309.16      5.27 o 
   0   7   2     2070.75     2028.48     26.95 o 
   1   7   2      477.15      571.54     13.04 o 
   2   7   2     4845.24     5337.91     89.23 o 
   3   7   2       38.21       65.71      4.67 o 
   4   7   2      659.43      628.13     11.46 o 
   5   7   2      311.38      338.64      7.48 o 
   6   7   2      957.06      968.12     16.35 o 
   7   7   2      527.96      545.97     10.47 o 
   8   7   2       10.41        8.43      3.46 o 
   9   7   2       66.48       72.47      5.52 o 
  10   7   2       62.51       68.56      6.31 o 
  11   7   2      125.25      127.00      8.19 o 
  12   7   2       85.50       73.04      7.98 o 
  13   7   2        3.37       -5.46      9.22 o 
  14   7   2       58.73       44.70     17.27 o 
 -14   8   2       95.71      100.68     15.13 o 
 -13   8   2        0.42       -7.08     11.31 o 
 -12   8   2       78.29       65.57      9.89 o 
 -11   8   2      174.31      155.01      9.56 o 
 -10   8   2       66.17       62.15      6.77 o 
  -9   8   2      122.21      125.89      7.01 o 
  -8   8   2      364.54      363.04      8.69 o 
  -7   8   2       84.50       81.27      4.03 o 
  -6   8   2       12.02       12.98      2.30 o 
  -5   8   2       80.18       86.32      3.46 o 
  -4   8   2     4922.68     5429.17     79.33 o 
  -3   8   2      184.31      226.21      5.07 o 
  -2   8   2        4.58        0.03      1.64 o 
  -1   8   2       36.66       30.56      1.81 o 
   0   8   2       14.23       15.89      1.56 o 
   1   8   2      378.87      414.75      8.01 o 
   2   8   2       63.53       80.49      3.23 o 
   3   8   2       15.70       20.42      2.54 o 
   4   8   2      653.37      678.36     12.99 o 
   5   8   2      122.79      112.80      3.49 o 
   6   8   2      867.83      913.63     14.59 o 
   7   8   2        9.31       14.50      3.09 o 
   8   8   2      262.06      251.82      7.35 o 
   9   8   2       21.86       22.55      5.20 o 
  10   8   2       12.41       20.60      5.75 o 
  11   8   2       14.17       17.89      6.33 o 
  12   8   2      194.45      183.76      9.87 o 
  13   8   2       36.99       15.68     10.53 o 
 -14   9   2        3.94       11.60     14.21 o 
 -13   9   2       80.38       74.23     14.19 o 
 -12   9   2       37.37       29.48      9.62 o 
 -11   9   2       10.08       11.17      8.42 o 
 -10   9   2        2.23        3.17      6.13 o 
  -9   9   2       53.67       57.73      6.24 o 
  -8   9   2       62.96       67.57      4.94 o 
  -7   9   2       17.16        9.51      3.58 o 
  -6   9   2      460.63      460.44      9.28 o 
  -5   9   2      207.63      231.62      5.90 o 
  -4   9   2      458.73      506.72      9.27 o 
  -3   9   2      381.30      413.92      7.60 o 
  -2   9   2     1030.67     1062.76     15.24 o 
  -1   9   2       25.37       33.40      2.31 o 
   0   9   2        5.04       13.27      2.26 o 
   1   9   2      406.35      510.35      8.79 o 
   2   9   2        2.60        5.19      2.05 o 
   3   9   2      514.77      549.06     10.38 o 
   4   9   2        0.56        8.04      2.37 o 
   5   9   2       17.22       21.93      3.63 o 
   6   9   2      189.48      209.18      5.16 o 
   7   9   2      396.91      390.74      9.57 o 
   8   9   2      369.37      366.82      9.89 o 
   9   9   2       15.77       19.38      5.25 o 
  10   9   2      157.64      170.84      8.59 o 
  11   9   2       16.77       17.30      6.68 o 
  12   9   2        0.23        2.98      7.67 o 
  13   9   2      248.54      253.45     18.69 o 
 -13  10   2      134.84      140.07     16.34 o 
 -12  10   2       98.67      101.75     12.59 o 
 -11  10   2       68.70       55.61      9.88 o 
 -10  10   2      109.88      113.47     11.91 o 
  -9  10   2      227.10      219.42      9.04 o 
  -8  10   2       47.06       57.85      5.23 o 
  -7  10   2      677.08      727.55     13.96 o 
  -6  10   2     1668.90     1696.29     28.29 o 
  -5  10   2      158.74      138.34      4.82 o 
  -4  10   2        3.73        8.61      2.42 o 
  -3  10   2      112.93      112.76      3.62 o 
  -2  10   2       70.90       61.06      2.95 o 
  -1  10   2       58.27      103.28      4.16 o 
   0  10   2        2.09        5.21      2.64 o 
   1  10   2     1005.45     1074.77     17.01 o 
   2  10   2        2.64        5.72      2.12 o 
   3  10   2       71.88       61.37      3.28 o 
   4  10   2      858.72      816.63     13.51 o 
   5  10   2       27.13       24.94      2.58 o 
   6  10   2      172.31      160.11      5.46 o 
   7  10   2      182.88      160.38      6.06 o 
   8  10   2       30.73       26.47      5.02 o 
   9  10   2        1.89        3.99      5.28 o 
  10  10   2      811.74      823.96     20.27 o 
  11  10   2       13.05       13.15      7.17 o 
  12  10   2      144.64      155.78      9.97 o 
  13  10   2        4.21       13.03      9.84 o 
 -13  11   2      460.59      402.78     31.22 o 
 -12  11   2     1092.82     1055.92     34.69 o 
 -11  11   2       48.83       64.99     10.46 o 
 -10  11   2       44.30       46.71      8.15 o 
  -9  11   2      447.48      449.68     20.01 o 
  -8  11   2       96.99      108.05      6.90 o 
  -7  11   2     1465.27     1567.37     28.65 o 
  -6  11   2      534.88      533.47     10.98 o 
  -5  11   2       20.58       26.33      3.62 o 
  -4  11   2      282.15      264.71      6.23 o 
  -3  11   2      856.34      854.64     15.74 o 
  -2  11   2     1698.64     1565.18     24.81 o 
  -1  11   2      145.29      130.93      4.23 o 
   0  11   2     1652.88     1529.01     22.98 o 
   1  11   2      189.54      238.38      5.39 o 
   2  11   2     3919.14     3968.20     62.24 o 
   3  11   2      365.16      371.56      7.63 o 
   4  11   2     1063.82     1038.41     21.53 o 
   5  11   2        1.95        7.03      2.57 o 
   6  11   2     2183.70     2206.46     40.05 o 
   7  11   2      218.63      232.89      7.32 o 
   8  11   2       59.37       50.23      5.37 o 
   9  11   2      148.95      145.19      9.75 o 
  10  11   2      118.17      105.01      7.44 o 
  11  11   2       13.00        8.13      7.08 o 
  12  11   2        5.24        5.89      8.00 o 
  13  11   2       45.60       46.01     12.49 o 
 -13  12   2       76.76       59.54     15.04 o 
 -12  12   2      577.44      594.91     48.97 o 
 -11  12   2        2.14        8.64     10.18 o 
 -10  12   2     2022.98     2049.37     47.88 o 
  -9  12   2      388.04      398.62     14.38 o 
  -8  12   2       92.55      101.84      8.22 o 
  -7  12   2      592.71      583.12     13.21 o 
  -6  12   2      106.66       94.10      5.30 o 
  -5  12   2      224.06      222.98      5.94 o 
  -4  12   2      801.54      748.04     12.76 o 
  -3  12   2      174.13      172.95      5.35 o 
  -2  12   2     2297.05     2276.53     39.43 o 
  -1  12   2     1352.74     1266.93     21.75 o 
   0  12   2       94.52      116.90      3.85 o 
   1  12   2     2044.57     2004.01     39.22 o 
   2  12   2      120.30      117.96      4.35 o 
   3  12   2      201.75      205.21      5.40 o 
   4  12   2        2.53        1.68      2.88 o 
   5  12   2       14.36       17.75      3.24 o 
   6  12   2     1159.40     1169.31     23.51 o 
   7  12   2     1177.69     1164.87     24.54 o 
   8  12   2       10.50        6.90      5.16 o 
   9  12   2      144.37      143.44      7.52 o 
  10  12   2        8.37       12.95      6.76 o 
  11  12   2       38.18       33.64      7.65 o 
  12  12   2      217.38      219.36     13.49 o 
 -12  13   2        1.02       11.36     12.39 o 
 -11  13   2      835.46      920.19     46.26 o 
 -10  13   2      142.26      166.03     10.71 o 
  -9  13   2     2579.41     2476.65     56.46 o 
  -8  13   2      138.94      137.78      9.31 o 
  -7  13   2      304.84      274.93     14.56 o 
  -6  13   2     1047.26     1031.28     23.50 o 
  -5  13   2      207.91      185.35      6.68 o 
  -4  13   2     1139.25     1061.16     18.72 o 
  -3  13   2      307.65      285.97      7.42 o 
  -2  13   2      349.65      341.90     12.19 o 
  -1  13   2     1412.57     1376.41     23.06 o 
   0  13   2     1205.01     1148.92     19.52 o 
   1  13   2        9.04       17.88      3.96 o 
   2  13   2     1408.67     1331.38     24.13 o 
   3  13   2     2358.43     2294.68     38.50 o 
   4  13   2     5161.32     5209.41     77.78 o 
   5  13   2     1250.46     1209.01     23.77 o 
   6  13   2       69.29       72.18      5.44 o 
   7  13   2     4970.06     4796.33    118.61 o 
   8  13   2     1041.17     1031.09     23.14 o 
   9  13   2      793.84      776.78     31.27 o 
  10  13   2      609.26      623.65     20.30 o 
  11  13   2      234.95      257.69     17.33 o 
  12  13   2        1.94       -4.92     10.08 o 
 -12  14   2      668.76      751.83     28.68 o 
 -11  14   2        4.88        1.32     11.86 o 
 -10  14   2      444.46      473.49     26.41 o 
  -9  14   2      254.52      252.38     12.11 o 
  -8  14   2     2101.04     2104.17     60.40 o 
  -7  14   2      324.02      340.76     17.39 o 
  -6  14   2      199.76      220.08      7.65 o 
  -5  14   2     1277.30     1201.54     22.52 o 
  -4  14   2      402.77      420.58     11.25 o 
  -3  14   2     1306.86     1295.27     24.86 o 
  -2  14   2      276.30      293.70      8.15 o 
  -1  14   2     1262.49     1155.23     28.02 o 
   0  14   2      742.05      731.91     14.07 o 
   1  14   2     6701.86     6635.75    108.53 o 
   2  14   2      375.76      366.26     10.38 o 
   3  14   2     7638.80     7533.79    141.30 o 
   4  14   2      965.56      914.87     19.54 o 
   5  14   2      931.71      916.49     20.19 o 
   6  14   2     1406.47     1355.83     40.94 o 
   7  14   2      714.59      694.09     23.87 o 
   8  14   2     1457.95     1396.06     42.30 o 
   9  14   2       67.44      103.06     10.30 o 
  10  14   2     1753.40     1692.88     68.21 o 
  11  14   2      340.46      329.54     24.30 o 
 -11  15   2      627.11      653.87     32.44 o 
 -10  15   2       29.64       34.65     10.67 o 
  -9  15   2      872.02      870.75     24.36 o 
  -8  15   2      197.34      188.55     10.89 o 
  -7  15   2     1254.54     1247.19     31.03 o 
  -6  15   2       59.72       79.04      6.53 o 
  -5  15   2     1376.20     1353.24     27.86 o 
  -4  15   2     2228.58     2181.77     42.14 o 
  -3  15   2      910.98      843.65     21.26 o 
  -2  15   2      219.78      256.03      9.09 o 
  -1  15   2       36.64       35.66      5.06 o 
   0  15   2     7055.44     6859.90    130.46 o 
   1  15   2       62.33       78.11      5.07 o 
   2  15   2     1306.21     1285.37     26.10 o 
   3  15   2       65.29       74.83      5.08 o 
   4  15   2     1361.80     1320.33     27.50 o 
   5  15   2      106.74       96.88      6.74 o 
   6  15   2      361.46      380.27     14.03 o 
   7  15   2      166.55      177.26      7.83 o 
   8  15   2      444.82      447.54     23.54 o 
   9  15   2      356.27      403.19     20.36 o 
  10  15   2       16.81       20.23      9.03 o 
  11  15   2     1583.16     1555.63     56.00 o 
 -11  16   2        3.72        0.60     12.28 o 
 -10  16   2      819.96      883.47     60.59 o 
  -9  16   2       70.61       67.54     10.91 o 
  -8  16   2     2645.64     2624.36     61.14 o 
  -7  16   2     1040.59     1027.29     25.07 o 
  -6  16   2     2848.43     2722.46     70.44 o 
  -5  16   2     1176.17     1168.83     25.82 o 
  -4  16   2      941.37      931.73     21.72 o 
  -3  16   2     3938.07     3710.69     74.16 o 
  -2  16   2      429.10      373.61     14.01 o 
  -1  16   2     4434.67     4364.58    106.42 o 
   0  16   2     2839.54     2688.57     58.81 o 
   1  16   2      590.51      614.87     26.36 o 
   2  16   2       15.70       18.30      5.01 o 
   3  16   2     3415.23     3437.29     74.03 o 
   4  16   2      709.98      705.65     18.46 o 
   5  16   2     1642.94     1624.26     37.12 o 
   6  16   2      266.41      269.36     11.41 o 
   7  16   2     1159.85     1150.30     38.41 o 
   8  16   2      556.63      525.93     17.47 o 
   9  16   2      679.28      728.97     29.18 o 
  10  16   2      538.56      523.19     35.59 o 
 -10  17   2        6.19       -3.77     13.80 o 
  -9  17   2      813.85      870.54     34.64 o 
  -8  17   2      180.21      155.80     12.63 o 
  -7  17   2     1144.33     1175.79     40.94 o 
  -6  17   2     1935.74     1885.51     74.05 o 
  -5  17   2     1546.87     1560.36     37.10 o 
  -4  17   2     1472.15     1434.36     33.67 o 
  -3  17   2      249.30      254.10     10.56 o 
  -2  17   2     4382.53     4218.95     90.74 o 
  -1  17   2      247.88      243.13     14.18 o 
   0  17   2     4118.93     3884.03     83.56 o 
   1  17   2       79.53       76.14      7.15 o 
   2  17   2     1516.22     1611.57     40.39 o 
   3  17   2     1007.67     1013.54     27.78 o 
   4  17   2     1620.02     1626.43     58.78 o 
   5  17   2      651.00      653.94     33.69 o 
   6  17   2     1128.21     1116.67     34.98 o 
   7  17   2      920.69      840.87     34.21 o 
   8  17   2      346.74      383.77     15.27 o 
   9  17   2      217.13      215.09     10.83 o 
  10  17   2       89.96       97.83     12.95 o 
  -9  18   2       55.70       42.97     12.87 o 
  -8  18   2     1014.47     1089.77     40.33 o 
  -7  18   2      771.20      864.53     36.42 o 
  -6  18   2      807.23      811.99     25.33 o 
  -5  18   2      375.97      416.86     16.62 o 
  -4  18   2      502.47      510.92     19.57 o 
  -3  18   2     1933.19     1852.34     42.23 o 
  -2  18   2      235.72      245.35     11.91 o 
  -1  18   2     3291.53     3336.72     83.48 o 
   0  18   2       97.18       84.07      8.46 o 
   1  18   2     2950.78     2859.35     86.96 o 
   2  18   2      132.92      123.00      9.10 o 
   3  18   2     1311.72     1382.54     56.55 o 
   4  18   2       41.02       38.01      7.95 o 
   5  18   2     1570.16     1613.35     46.97 o 
   6  18   2      310.49      289.31     12.92 o 
   7  18   2      623.70      701.57     28.48 o 
   8  18   2      558.91      547.61     25.48 o 
   9  18   2        5.75        8.12     11.35 o 
  -9  19   2     1486.29     1515.44     68.89 o 
  -8  19   2       46.10       61.99     14.67 o 
  -7  19   2      720.48      721.66     27.49 o 
  -6  19   2      602.32      620.94     24.71 o 
  -5  19   2      613.33      613.98     24.23 o 
  -4  19   2     1371.54     1393.50     41.18 o 
  -3  19   2      720.10      705.10     19.92 o 
  -2  19   2     1555.29     1450.53     67.26 o 
  -1  19   2        4.79        1.63      8.80 o 
   0  19   2     1444.01     1555.36     44.34 o 
   1  19   2      132.50      131.55     10.98 o 
   2  19   2     1974.15     1962.89     51.87 o 
   3  19   2       99.69       96.76      9.39 o 
   4  19   2     1493.76     1535.00     56.69 o 
   5  19   2      265.00      258.68     13.54 o 
   6  19   2     1306.28     1262.94     47.80 o 
   7  19   2     1208.43     1211.55     51.32 o 
   8  19   2      315.47      332.88     20.49 o 
  -8  20   2      806.82      825.19     45.16 o 
  -7  20   2       41.43       63.74     14.98 o 
  -6  20   2      819.72      817.34     43.06 o 
  -5  20   2      660.78      591.01     40.46 o 
  -4  20   2      712.61      776.82     36.32 o 
  -3  20   2     1187.47     1213.55     42.80 o 
  -2  20   2      212.58      210.36     11.82 o 
  -1  20   2      708.85      710.48     48.20 o 
   0  20   2        3.66        4.74      9.49 o 
   1  20   2     1421.95     1442.31     51.15 o 
   2  20   2      230.16      256.66     25.95 o 
   3  20   2     1166.61     1294.82     43.76 o 
   4  20   2      482.96      532.98     34.59 o 
   5  20   2      365.62      398.29     17.34 o 
   6  20   2     1168.31     1165.18     50.98 o 
   7  20   2      236.47      243.11     16.91 o 
  -6  21   2      121.07      134.50     16.37 o 
  -5  21   2      487.97      455.76     22.05 o 
  -4  21   2      581.29      638.37     47.97 o 
  -3  21   2      111.64      105.91     14.72 o 
  -2  21   2      503.37      492.72     20.59 o 
  -1  21   2       58.62       19.95     10.96 o 
   0  21   2     1227.38     1310.72     48.67 o 
   1  21   2        0.20        0.05     10.01 o 
   2  21   2     1976.09     2120.98     62.37 o 
   3  21   2       50.72       46.69     10.61 o 
   4  21   2      984.81     1132.98     44.45 o 
   5  21   2      466.55      497.58     20.23 o 
   6  21   2      317.07      379.67     40.69 o 
  -5  22   2      279.86      311.43     21.19 o 
  -4  22   2      268.21      292.89     20.18 o 
  -3  22   2      382.51      363.65     21.79 o 
  -2  22   2        6.44       -0.24     13.68 o 
  -1  22   2      403.06      409.52     19.06 o 
   0  22   2       35.05       62.91     11.85 o 
   1  22   2      447.24      464.10     20.09 o 
   2  22   2       35.92       34.97     11.48 o 
   3  22   2      393.24      384.05     18.15 o 
   4  22   2       79.77       66.02     12.12 o 
  -3  23   2      382.85      432.66     32.12 o 
  -2  23   2     1013.51     1096.73     41.59 o 
  -1  23   2      109.66      111.35     16.32 o 
   0  23   2      128.30      114.58     16.40 o 
   1  23   2        7.64        2.88     11.73 o 
   2  23   2      137.77      131.10     13.74 o 
 -15   1   3       52.65       75.41     14.12 o 
 -14   1   3       14.79        4.73     10.54 o 
 -13   1   3      169.97      160.92     10.82 o 
 -12   1   3        1.50        1.16      7.65 o 
 -11   1   3      204.31      155.20      8.33 o 
 -10   1   3       43.79       33.92      5.58 o 
  -9   1   3      703.43      732.43     12.53 o 
  -8   1   3      493.15      477.73      8.53 o 
  -7   1   3     5312.25     5555.89     73.22 o 
  -6   1   3     2724.05     3076.91     41.00 o 
  -5   1   3      874.96     1015.30     14.16 o 
  -4   1   3       80.39       75.88      2.30 o 
  -3   1   3     4233.99     4326.50     53.62 o 
  -2   1   3     1374.72     1453.65     17.44 o 
  -1   1   3        4.84        9.27      1.13 o 
   0   1   3     2031.77     2250.10     25.65 o 
   1   1   3       96.85      110.38      2.04 o 
   2   1   3      769.08      676.92      8.87 o 
   3   1   3       58.21       92.94      2.19 o 
   4   1   3      229.40      295.66      4.62 o 
   5   1   3        0.16       -0.67      1.85 o 
   6   1   3       52.84       35.33      2.49 o 
   7   1   3       52.07       50.93      2.97 o 
   8   1   3      345.03      329.02      6.98 o 
   9   1   3      169.11      162.49      5.99 o 
  10   1   3      696.82      675.93     14.54 o 
  11   1   3      146.79      139.27      7.40 o 
  12   1   3      630.15      648.49     22.34 o 
  13   1   3      845.07      810.58     34.03 o 
  14   1   3       49.61       28.09     13.84 o 
 -15   2   3      476.77      531.16     25.25 o 
 -14   2   3        4.85        7.84     11.84 o 
 -13   2   3      113.50       98.88      9.70 o 
 -12   2   3        4.99       -3.48      7.48 o 
 -11   2   3        8.05       15.12      6.66 o 
 -10   2   3      440.05      447.08     13.64 o 
  -9   2   3      841.07      879.81     14.80 o 
  -8   2   3      552.78      591.62     10.09 o 
  -7   2   3     1932.19     1967.93     26.92 o 
  -6   2   3      570.40      714.26     10.51 o 
  -5   2   3     2072.59     2103.19     27.14 o 
  -4   2   3     4366.77     4620.73     58.18 o 
  -3   2   3     1040.48     1051.60     13.29 o 
  -2   2   3     1824.83     1703.73     20.34 o 
  -1   2   3      880.94      969.21     11.50 o 
   0   2   3     1188.45     1195.50     14.65 o 
   1   2   3    10165.01    11259.56    138.52 o 
   2   2   3       47.94       36.53      1.34 o 
   3   2   3     1096.24     1060.33     13.74 o 
   4   2   3     3670.77     4036.60     53.20 o 
   5   2   3      225.50      215.97      4.54 o 
   6   2   3       11.36        6.50      1.86 o 
   7   2   3       45.14       48.60      3.20 o 
   8   2   3      112.24      107.96      4.37 o 
   9   2   3     1879.10     1921.83     32.45 o 
  10   2   3      250.54      268.44      8.38 o 
  11   2   3       87.56       98.15      7.87 o 
  12   2   3      107.19       99.80      8.79 o 
  13   2   3       59.38       66.08     13.22 o 
  14   2   3      118.16      136.90     16.10 o 
 -15   3   3       56.94       55.75     14.12 o 
 -14   3   3      910.71      980.47     62.79 o 
 -13   3   3        5.18       11.43     10.52 o 
 -12   3   3      548.79      534.17     16.13 o 
 -11   3   3      545.21      591.22     16.39 o 
 -10   3   3     1212.26     1163.91     23.24 o 
  -9   3   3      576.81      627.91     12.19 o 
  -8   3   3      750.24      765.04     12.29 o 
  -7   3   3      105.37      103.34      3.81 o 
  -6   3   3      523.73      543.09     10.57 o 
  -5   3   3     2747.60     2737.46     35.85 o 
  -4   3   3     1702.85     1864.54     24.18 o 
  -3   3   3     7266.86     7611.18     92.79 o 
  -2   3   3     2329.48     2334.07     28.78 o 
  -1   3   3     1986.62     1937.33     22.85 o 
   0   3   3     2623.75     2684.75     35.35 o 
   1   3   3       11.41       29.48      1.82 o 
   2   3   3      771.89      720.28     10.91 o 
   3   3   3      314.13      508.66      7.71 o 
   4   3   3     4210.49     4402.24     56.21 o 
   5   3   3     1285.18     1388.31     19.02 o 
   6   3   3      245.90      206.07      5.95 o 
   7   3   3       30.15       36.80      2.82 o 
   8   3   3     3494.73     3468.19     51.26 o 
   9   3   3       79.22       80.64      5.26 o 
  10   3   3      292.36      284.39      8.57 o 
  11   3   3      751.74      781.36     18.79 o 
  12   3   3      538.01      510.49     17.58 o 
  13   3   3      484.77      443.14     22.53 o 
  14   3   3      195.79      209.75     17.98 o 
 -15   4   3      204.44      222.39     16.95 o 
 -14   4   3       31.03       37.72     12.55 o 
 -13   4   3       14.17        7.85      9.26 o 
 -12   4   3      167.08      163.05      9.72 o 
 -11   4   3      739.81      704.06     21.91 o 
 -10   4   3      464.31      424.67     11.48 o 
  -9   4   3     1214.30     1247.99     20.89 o 
  -8   4   3     2497.57     2606.31     38.79 o 
  -7   4   3       58.03       58.87      3.38 o 
  -6   4   3     1794.65     1760.64     23.62 o 
  -5   4   3        0.12       11.87      2.86 o 
  -4   4   3     5380.70     5631.61     72.46 o 
  -3   4   3        9.48       21.68      1.85 o 
  -2   4   3     1921.12     1867.39     22.66 o 
  -1   4   3     1385.28     1392.47     17.10 o 
   0   4   3      127.79       78.29      2.76 o 
   1   4   3     2713.46     2731.33     38.57 o 
   2   4   3      586.85      842.14     14.39 o 
   3   4   3      667.14      613.60      9.92 o 
   4   4   3       60.41      128.32      3.06 o 
   5   4   3     2844.94     2736.94     37.70 o 
   6   4   3      117.55      150.23      4.01 o 
   7   4   3     2358.21     2327.66     34.18 o 
   8   4   3      263.05      265.12      6.68 o 
   9   4   3     1028.79      999.78     19.20 o 
  10   4   3      314.42      314.51     10.27 o 
  11   4   3      487.55      506.27     14.20 o 
  12   4   3      722.55      702.01     19.15 o 
  13   4   3       89.39       78.36     13.69 o 
  14   4   3       32.79       50.20     14.56 o 
 -14   5   3      175.96      224.20     16.49 o 
 -13   5   3      168.89      184.66     13.45 o 
 -12   5   3      521.15      475.06     15.90 o 
 -11   5   3      998.77      967.01     24.27 o 
 -10   5   3      175.79      173.30      8.23 o 
  -9   5   3     2740.78     2600.02     44.13 o 
  -8   5   3        6.09       16.55      3.83 o 
  -7   5   3     3043.52     2944.22     40.75 o 
  -6   5   3      152.66      179.38      4.31 o 
  -5   5   3     7342.21     7408.80     95.19 o 
  -4   5   3      157.15      146.13      3.52 o 
  -3   5   3     5149.69     5126.06     69.06 o 
  -2   5   3     1615.30     1582.32     20.35 o 
  -1   5   3     4503.17     4513.05     56.05 o 
   0   5   3     3787.00     3656.76     49.77 o 
   1   5   3    10667.22    11227.64    178.10 o 
   2   5   3      881.43      811.60     14.79 o 
   3   5   3    11253.44    12476.06    189.58 o 
   4   5   3     2944.30     2836.48     43.40 o 
   5   5   3       67.76       70.26      2.65 o 
   6   5   3     2921.41     2856.25     39.51 o 
   7   5   3      158.63      184.05      5.19 o 
   8   5   3     1062.19     1059.82     19.41 o 
   9   5   3      179.05      174.06      6.91 o 
  10   5   3      412.79      430.06     12.51 o 
  11   5   3      391.78      392.63     12.27 o 
  12   5   3      227.96      273.80     11.98 o 
  13   5   3       72.00       91.53     13.92 o 
 -14   6   3      168.46      175.08     17.27 o 
 -13   6   3     1161.75     1272.40     40.31 o 
 -12   6   3      626.69      655.01     19.31 o 
 -11   6   3     2773.05     2706.85     66.87 o 
 -10   6   3     1300.69     1210.41     26.48 o 
  -9   6   3      340.79      390.90     10.55 o 
  -8   6   3     1148.58     1143.19     21.73 o 
  -7   6   3     3166.68     3269.63     48.64 o 
  -6   6   3     1850.11     1733.37     24.00 o 
  -5   6   3       66.02       75.87      4.33 o 
  -4   6   3     7118.32     7012.23     92.39 o 
  -3   6   3       76.81       38.54      2.24 o 
  -2   6   3     5865.15     5966.84     76.13 o 
  -1   6   3     6321.86     6433.37     83.68 o 
   0   6   3    12842.62    13323.12    191.22 o 
   1   6   3     1596.70     1308.78     20.33 o 
   2   6   3     3844.12     3988.73     80.36 o 
   3   6   3     1621.31     1451.48     28.52 o 
   4   6   3      985.23     1000.07     17.29 o 
   5   6   3     5605.28     5518.22     74.96 o 
   6   6   3     1574.65     1634.57     23.85 o 
   7   6   3     2751.46     2659.39     41.17 o 
   8   6   3       61.13       65.27      4.48 o 
   9   6   3     2244.95     2205.72     43.43 o 
  10   6   3      584.68      571.64     14.82 o 
  11   6   3     1365.73     1336.59     28.58 o 
  12   6   3      799.67      877.00     23.71 o 
  13   6   3       98.97      110.15     14.76 o 
 -14   7   3     1083.10     1161.19     41.55 o 
 -13   7   3      169.83      184.84     20.60 o 
 -12   7   3      803.71      795.89     35.95 o 
 -11   7   3     1269.82     1227.26     29.52 o 
 -10   7   3      689.45      771.16     18.79 o 
  -9   7   3     2151.84     2175.87     43.72 o 
  -8   7   3       59.88       73.39      4.47 o 
  -7   7   3     5153.03     5129.34     77.71 o 
  -6   7   3      193.08      238.59      7.70 o 
  -5   7   3     3415.92     3188.74     42.83 o 
  -4   7   3       42.52       36.96      2.87 o 
  -3   7   3     2745.28     2388.04     33.19 o 
  -2   7   3     1197.12     1121.06     15.17 o 
  -1   7   3    12837.15    12984.41    178.13 o 
   0   7   3      638.50      514.46      8.97 o 
   1   7   3      235.08      127.89      5.00 o 
   2   7   3     2618.80     2538.06     50.85 o 
   3   7   3      144.09      109.35      5.65 o 
   4   7   3     3231.27     3040.25     53.85 o 
   5   7   3      400.60      361.93      9.51 o 
   6   7   3     5088.13     5024.92     70.35 o 
   7   7   3       37.82       48.59      3.40 o 
   8   7   3     4421.49     4298.79     71.79 o 
   9   7   3      880.64      888.98     25.43 o 
  10   7   3     1019.98      966.17     21.62 o 
  11   7   3      804.53      817.43     19.55 o 
  12   7   3      412.95      396.04     13.57 o 
  13   7   3       11.31       20.18     13.55 o 
 -14   8   3       49.07       72.34     15.58 o 
 -13   8   3      915.06      857.20     33.01 o 
 -12   8   3      851.34      850.52     34.68 o 
 -11   8   3     1061.49     1091.08     27.24 o 
 -10   8   3     1366.47     1354.87     29.21 o 
  -9   8   3      911.77      892.15     20.58 o 
  -8   8   3     3553.72     3510.07     55.77 o 
  -7   8   3      120.26      117.98      4.78 o 
  -6   8   3     6556.62     6359.81     97.22 o 
  -5   8   3       30.86       33.63      3.03 o 
  -4   8   3     6244.34     6161.58     88.98 o 
  -3   8   3       18.67       37.60      2.79 o 
  -2   8   3     3675.15     3284.07     43.45 o 
  -1   8   3     1933.71     1843.59     27.17 o 
   0   8   3     6600.82     6516.84    104.21 o 
   1   8   3     6141.98     6397.47    110.20 o 
   2   8   3     1399.84     1257.77     24.70 o 
   3   8   3     2767.51     2710.20     54.43 o 
   4   8   3     1547.20     1609.62     27.93 o 
   5   8   3     6702.34     6720.22    108.90 o 
   6   8   3      338.60      305.65      9.66 o 
   7   8   3     3130.34     3085.25     46.94 o 
   8   8   3       62.18       62.96      5.14 o 
   9   8   3     3474.26     3317.95     63.93 o 
  10   8   3      278.88      275.37      9.76 o 
  11   8   3      350.29      394.48     12.44 o 
  12   8   3      126.72      147.68      9.32 o 
  13   8   3      702.10      750.76     25.06 o 
 -14   9   3     1257.52     1207.74     43.44 o 
 -13   9   3       68.02       83.41     14.51 o 
 -12   9   3     1403.63     1434.92     47.50 o 
 -11   9   3      889.77      901.81     31.31 o 
 -10   9   3     1038.02     1047.14     26.77 o 
  -9   9   3      576.28      585.29     15.44 o 
  -8   9   3     1028.77      965.94     22.30 o 
  -7   9   3     1165.68     1099.71     19.52 o 
  -6   9   3      440.19      407.26      8.89 o 
  -5   9   3     4156.93     4087.88     60.50 o 
  -4   9   3      694.72      655.87     11.32 o 
  -3   9   3     6934.21     6829.08     90.11 o 
  -2   9   3      768.89      674.65     12.27 o 
  -1   9   3     2673.20     2494.32     35.12 o 
   0   9   3     5127.82     5286.03     78.73 o 
   1   9   3     2166.43     2113.06     34.81 o 
   2   9   3     6983.35     7136.86    117.81 o 
   3   9   3     1498.05     1496.51     31.40 o 
   4   9   3     5099.08     4915.52     85.98 o 
   5   9   3      308.57      338.45      7.95 o 
   6   9   3     4879.58     4777.90     66.62 o 
   7   9   3       10.96       12.99      3.61 o 
   8   9   3     2896.44     2697.03     52.73 o 
   9   9   3        4.42        4.57      5.32 o 
  10   9   3     1634.91     1626.98     47.65 o 
  11   9   3      980.62      955.15     34.51 o 
  12   9   3      460.57      502.26     16.67 o 
  13   9   3      884.98      927.54     35.63 o 
 -13  10   3      454.23      497.40     24.61 o 
 -12  10   3      529.40      517.97     22.62 o 
 -11  10   3     1249.58     1247.55     42.34 o 
 -10  10   3      462.37      437.12     22.25 o 
  -9  10   3      132.29      151.05      8.24 o 
  -8  10   3     2060.47     2078.44     39.34 o 
  -7  10   3      354.25      299.84      8.20 o 
  -6  10   3     2549.08     2360.89     37.48 o 
  -5  10   3       27.80       26.25      3.32 o 
  -4  10   3     6703.57     6321.07     92.54 o 
  -3  10   3      488.04      520.01      9.18 o 
  -2  10   3     7551.37     7343.88    106.15 o 
  -1  10   3     1069.39     1048.18     16.95 o 
   0  10   3     1386.61     1322.68     20.81 o 
   1  10   3     4373.77     4402.59     71.15 o 
   2  10   3     2322.99     2344.62     39.88 o 
   3  10   3     1144.99     1057.95     20.23 o 
   4  10   3       24.52       28.53      3.05 o 
   5  10   3     6377.15     6330.13    101.45 o 
   6  10   3        3.37        7.06      2.64 o 
   7  10   3     2783.51     2644.97     53.83 o 
   8  10   3       17.07       25.70      4.91 o 
   9  10   3     2181.97     2147.49     47.99 o 
  10  10   3      719.43      665.59     18.29 o 
  11  10   3      809.93      789.68     26.81 o 
  12  10   3      244.27      256.94     11.79 o 
 -13  11   3       12.59        8.34     16.65 o 
 -12  11   3       31.11       21.58     12.06 o 
 -11  11   3      918.14      875.35     37.04 o 
 -10  11   3      185.31      189.92     12.29 o 
  -9  11   3     2663.73     2615.14     54.95 o 
  -8  11   3      485.23      504.39     14.72 o 
  -7  11   3      629.19      686.38     14.78 o 
  -6  11   3      576.31      569.48     12.68 o 
  -5  11   3     5496.78     5282.11     80.11 o 
  -4  11   3       50.91       57.49      3.48 o 
  -3  11   3     4379.78     4186.15     63.75 o 
  -2  11   3      908.71      845.64     14.89 o 
  -1  11   3     4936.98     4903.31     73.52 o 
   0  11   3     2434.15     2392.27     37.65 o 
   1  11   3       42.91       65.70      4.03 o 
   2  11   3     5110.76     5074.98     78.87 o 
   3  11   3     1517.16     1531.40     28.47 o 
   4  11   3      346.44      344.04      8.27 o 
   5  11   3        2.52       10.03      3.07 o 
   6  11   3     1168.74     1178.79     21.11 o 
   7  11   3      566.21      554.57     12.17 o 
   8  11   3     2101.02     2034.16     41.59 o 
   9  11   3       30.67       40.42      5.94 o 
  10  11   3     2269.59     2198.38     49.19 o 
  11  11   3      341.42      342.18     12.72 o 
  12  11   3      247.45      264.90     12.01 o 
 -13  12   3      736.43      776.66     47.04 o 
 -12  12   3        7.32        2.75     11.89 o 
 -11  12   3       58.66       40.75     10.74 o 
 -10  12   3     1896.80     1874.29     48.88 o 
  -9  12   3      760.55      784.34     21.92 o 
  -8  12   3      768.63      770.23     19.69 o 
  -7  12   3      447.60      464.06     12.06 o 
  -6  12   3     3595.89     3546.76     63.63 o 
  -5  12   3       59.83       71.12      4.65 o 
  -4  12   3     2085.53     1959.63     29.02 o 
  -3  12   3      381.11      376.56      8.47 o 
  -2  12   3     4137.19     3967.22     62.70 o 
  -1  12   3     2184.40     2195.72     35.49 o 
   0  12   3     3007.00     2993.44     49.12 o 
   1  12   3      564.37      545.39     10.78 o 
   2  12   3     2106.71     2086.16     32.00 o 
   3  12   3     5359.98     5426.01     88.48 o 
   4  12   3     2016.30     2080.37     35.20 o 
   5  12   3      739.69      784.69     16.58 o 
   6  12   3       48.02       65.01      4.12 o 
   7  12   3      256.14      250.60      8.73 o 
   8  12   3      209.01      188.99      8.35 o 
   9  12   3     1214.31     1234.21     26.65 o 
  10  12   3       66.91       61.23      7.37 o 
  11  12   3      389.28      410.28     17.37 o 
  12  12   3      261.06      277.56     12.34 o 
 -12  13   3      854.61      788.26     29.13 o 
 -11  13   3       27.95       19.59     10.82 o 
 -10  13   3      642.19      633.23     22.08 o 
  -9  13   3     1432.30     1362.21     37.19 o 
  -8  13   3       58.21       70.92      8.34 o 
  -7  13   3     2233.05     2115.18     39.44 o 
  -6  13   3       17.40       29.20      5.26 o 
  -5  13   3     5566.78     5267.58     88.77 o 
  -4  13   3      298.86      283.32      7.98 o 
  -3  13   3     1821.39     1730.89     28.90 o 
  -2  13   3        9.95        6.08      3.41 o 
  -1  13   3     8073.96     7809.22    132.50 o 
   0  13   3       72.68       68.02      4.17 o 
   1  13   3     2134.11     2117.26     35.35 o 
   2  13   3     1237.80     1197.46     19.27 o 
   3  13   3     1826.91     1866.84     29.92 o 
   4  13   3     2152.96     2110.55     39.55 o 
   5  13   3      454.72      493.15     17.86 o 
   6  13   3     4344.22     4211.24     85.65 o 
   7  13   3      911.58      901.68     20.04 o 
   8  13   3       50.96       51.14      5.37 o 
   9  13   3       62.00       49.12      6.38 o 
  10  13   3      591.26      621.36     16.85 o 
  11  13   3       35.40       39.65      7.59 o 
 -12  14   3       98.78       99.33     14.34 o 
 -11  14   3      145.13      187.05     15.74 o 
 -10  14   3      162.91      164.70     12.58 o 
  -9  14   3       41.84       48.92     10.06 o 
  -8  14   3      396.15      386.34     14.38 o 
  -7  14   3       10.16       20.28      8.66 o 
  -6  14   3      755.01      778.55     16.44 o 
  -5  14   3      171.25      139.41      6.49 o 
  -4  14   3      414.77      377.45     10.05 o 
  -3  14   3       13.50       22.91      4.77 o 
  -2  14   3     1292.56     1233.81     23.83 o 
  -1  14   3       13.68        8.72      4.83 o 
   0  14   3       63.51       69.97      4.91 o 
   1  14   3     2363.55     2321.02     43.01 o 
   2  14   3       57.11       75.94      4.37 o 
   3  14   3      307.71      283.49      7.66 o 
   4  14   3      328.76      313.08      9.67 o 
   5  14   3     1114.97     1107.74     23.65 o 
   6  14   3      268.67      263.87     10.56 o 
   7  14   3     2252.53     2190.94     44.02 o 
   8  14   3        6.35        7.74      5.82 o 
   9  14   3      447.13      474.13     20.32 o 
  10  14   3      591.48      616.92     24.27 o 
  11  14   3      140.81      124.90     11.95 o 
 -11  15   3      118.55      138.45     17.80 o 
 -10  15   3      473.93      459.62     19.07 o 
  -9  15   3       23.82       31.51     10.02 o 
  -8  15   3        1.21        1.18      8.91 o 
  -7  15   3      406.46      432.68     14.24 o 
  -6  15   3        0.11        3.47      5.73 o 
  -5  15   3      259.69      281.96      9.02 o 
  -4  15   3       24.19       34.49      5.71 o 
  -3  15   3     1276.98     1203.82     26.43 o 
  -2  15   3      647.65      600.41     15.29 o 
  -1  15   3       33.56       36.53      6.21 o 
   0  15   3     1380.11     1353.56     28.24 o 
   1  15   3     1348.98     1338.08     26.11 o 
   2  15   3       45.55       47.69      4.98 o 
   3  15   3        1.58        7.91      4.29 o 
   4  15   3     1428.38     1368.20     28.30 o 
   5  15   3       34.00       28.72      5.56 o 
   6  15   3      716.04      696.24     21.12 o 
   7  15   3      251.99      242.41      9.56 o 
   8  15   3      117.75      111.84      9.20 o 
   9  15   3      228.23      222.35     14.10 o 
  10  15   3      220.24      228.63     13.62 o 
 -11  16   3      191.15      179.92     18.27 o 
 -10  16   3      226.54      214.04     22.16 o 
  -9  16   3      151.67      141.78     13.96 o 
  -8  16   3       87.48       87.82     11.86 o 
  -7  16   3        1.18        4.79      9.76 o 
  -6  16   3      593.28      563.66     19.47 o 
  -5  16   3       39.78       36.98      6.87 o 
  -4  16   3        5.60        9.47      5.74 o 
  -3  16   3      559.90      594.89     15.69 o 
  -2  16   3       20.69       11.43      5.51 o 
  -1  16   3       94.99       88.12      7.32 o 
   0  16   3     1429.01     1331.06     38.90 o 
   1  16   3       59.39       61.11      6.17 o 
   2  16   3      673.72      631.42     16.83 o 
   3  16   3      498.79      489.72     18.49 o 
   4  16   3      598.62      554.86     15.64 o 
   5  16   3     1180.55     1097.24     26.47 o 
   6  16   3      277.09      287.04     10.67 o 
   7  16   3        4.51       17.84      7.44 o 
   8  16   3        2.89       -1.35      8.49 o 
   9  16   3      160.03      162.85     12.62 o 
  10  16   3        1.29      -20.19     10.09 o 
 -10  17   3        2.37       13.74     14.93 o 
  -9  17   3       43.83       50.52     11.44 o 
  -8  17   3        1.77       -1.21     10.18 o 
  -7  17   3      103.09      124.91     13.07 o 
  -6  17   3        1.29        8.93     10.22 o 
  -5  17   3        1.03        4.35      7.24 o 
  -4  17   3      248.57      220.92     11.45 o 
  -3  17   3     1146.43     1033.94     23.87 o 
  -2  17   3      585.71      519.07     15.55 o 
  -1  17   3       64.44       66.04      7.82 o 
   0  17   3       17.42       19.75      7.03 o 
   1  17   3       31.08       35.92      7.17 o 
   2  17   3       13.06       11.24      7.39 o 
   3  17   3       41.99       55.28      7.28 o 
   4  17   3      173.73      181.35      9.57 o 
   5  17   3      123.55      109.99      8.37 o 
   6  17   3       21.93       22.50      8.45 o 
   7  17   3       66.89       86.75     10.43 o 
   8  17   3       49.11       59.74      9.92 o 
   9  17   3       34.14       47.40     11.01 o 
  -9  18   3      112.80      102.27     14.42 o 
  -8  18   3        3.82       10.61     11.69 o 
  -7  18   3       11.94       24.07     11.74 o 
  -6  18   3       11.65       21.92     10.84 o 
  -5  18   3      210.78      232.93     14.91 o 
  -4  18   3       42.16       51.34      8.58 o 
  -3  18   3        7.13       12.80      7.87 o 
  -2  18   3       28.57       28.97      7.54 o 
  -1  18   3      117.30      116.73      9.73 o 
   0  18   3        3.59        7.40      7.22 o 
   1  18   3        0.43        2.83      7.31 o 
   2  18   3       57.46       66.33      8.09 o 
   3  18   3       10.43       17.80      7.43 o 
   4  18   3       62.59       61.14      8.04 o 
   5  18   3       16.88       26.29      7.63 o 
   6  18   3        2.50       -7.09      8.83 o 
   7  18   3      325.34      362.19     18.28 o 
   8  18   3       13.38        8.54     13.67 o 
  -8  19   3       58.59       65.65     15.33 o 
  -7  19   3       81.04      119.87     13.91 o 
  -6  19   3        4.70      -11.31     10.94 o 
  -5  19   3      111.10      128.32     14.85 o 
  -4  19   3      289.96      276.38     26.87 o 
  -3  19   3       93.50       97.68      9.43 o 
  -2  19   3       51.67       40.32      8.36 o 
  -1  19   3       82.67       80.95     10.29 o 
   0  19   3       59.28       47.85      9.38 o 
   1  19   3       54.09       71.58     10.32 o 
   2  19   3        3.44       -0.67      7.73 o 
   3  19   3        4.96       13.74      7.98 o 
   4  19   3        5.53        9.83      7.97 o 
   5  19   3        6.63        5.75      9.48 o 
   6  19   3     1027.38     1070.90     66.93 o 
   7  19   3       43.68       37.30     10.31 o 
  -7  20   3       10.85       17.49     14.54 o 
  -6  20   3        7.46       16.08     13.60 o 
  -5  20   3       36.38       43.53     13.63 o 
  -4  20   3      458.14      431.90     33.30 o 
  -3  20   3      103.37      113.60     10.43 o 
  -2  20   3      309.78      328.97     15.66 o 
  -1  20   3      157.37      166.75     12.41 o 
   0  20   3       57.21       46.11     10.04 o 
   1  20   3       78.27       97.29     10.78 o 
   2  20   3      428.12      453.93     18.75 o 
   3  20   3       99.99      139.05     17.74 o 
   4  20   3       54.08       48.16     10.33 o 
   5  20   3      386.58      427.80     32.47 o 
   6  20   3      404.52      465.84     37.93 o 
  -6  21   3      124.39      154.74     19.90 o 
  -5  21   3      482.03      625.83     33.31 o 
  -4  21   3       94.29      128.22     21.75 o 
  -3  21   3      658.79      731.32     77.21 o 
  -2  21   3       74.48       82.75     11.18 o 
  -1  21   3      471.85      489.38     24.29 o 
   0  21   3        3.21       -3.99     10.56 o 
   1  21   3      235.95      261.98     18.57 o 
   2  21   3      441.81      444.37     30.54 o 
   3  21   3      313.06      346.38     16.36 o 
   4  21   3       93.80      102.58     15.15 o 
   5  21   3       77.18      115.55     13.78 o 
  -4  22   3      987.49     1152.47     79.81 o 
  -3  22   3        5.82        9.85     13.72 o 
  -2  22   3     1619.31     1911.65     63.09 o 
  -1  22   3        2.81        3.01      9.24 o 
   0  22   3      461.32      514.10     40.08 o 
   1  22   3      153.38      156.40     14.78 o 
   2  22   3      465.32      552.99     25.38 o 
   3  22   3      390.20      409.86     27.68 o 
 -15   0   4      623.04      649.51     40.80 o 
 -14   0   4      381.88      330.23     24.46 o 
 -13   0   4     1420.30     1358.37     46.49 o 
 -12   0   4     1121.48     1112.50     39.05 o 
 -11   0   4     1223.02     1232.48     43.44 o 
 -10   0   4      872.13      900.12     28.81 o 
  -9   0   4     4032.41     3930.55     78.83 o 
  -8   0   4      566.43      563.93     14.46 o 
  -7   0   4     3953.42     3873.91     72.96 o 
  -6   0   4      894.64      898.50     18.74 o 
  -5   0   4     2075.94     2184.56     42.52 o 
  -4   0   4     7660.48     7697.02    153.08 o 
  -3   0   4     1688.78     1695.47     32.61 o 
  -2   0   4     6667.36     6348.99    111.83 o 
  -1   0   4      529.79      465.02      9.58 o 
   0   0   4     3485.54     3404.65     66.46 o 
   1   0   4      493.05      548.13     10.75 o 
   2   0   4     5796.62     5864.92    109.56 o 
   3   0   4       17.65       27.98      2.93 o 
   4   0   4    13448.73    13436.07    267.10 o 
   5   0   4      307.29      343.74      8.60 o 
   6   0   4     3070.68     2798.43     56.89 o 
   7   0   4     3173.11     3099.93     63.02 o 
   8   0   4     1089.35     1109.67     27.87 o 
   9   0   4      285.87      253.22     11.61 o 
  10   0   4      811.33      764.64     23.87 o 
  11   0   4     2858.74     2843.66     73.89 o 
  12   0   4       27.50       51.89     14.64 o 
  13   0   4     1350.45     1495.19     99.49 o 
 -15   1   4       34.93       19.41     13.73 o 
 -14   1   4      198.21      205.23     14.55 o 
 -13   1   4      229.52      242.38     13.21 o 
 -12   1   4     1629.21     1574.49     36.34 o 
 -11   1   4       48.81       52.36      7.12 o 
 -10   1   4      557.36      546.63     14.49 o 
  -9   1   4      920.70      971.70     17.57 o 
  -8   1   4     8273.00     8217.60    110.49 o 
  -7   1   4     2308.74     2266.59     30.94 o 
  -6   1   4     2999.34     2975.54     41.27 o 
  -5   1   4     2101.55     2125.90     29.82 o 
  -4   1   4      995.66      906.73     13.56 o 
  -3   1   4     5512.65     5491.51     72.44 o 
  -2   1   4     1747.83     1783.65     24.00 o 
  -1   1   4     6003.18     6007.63     73.77 o 
   0   1   4     1892.31     2040.63     27.95 o 
   1   1   4      380.97      269.09      4.62 o 
   2   1   4      277.07      300.25      5.10 o 
   3   1   4    13724.65    14134.74    185.61 o 
   4   1   4     2437.10     2487.75     35.77 o 
   5   1   4     2914.77     2817.77     40.36 o 
   6   1   4     1069.84     1045.83     16.60 o 
   7   1   4     1107.65     1088.76     17.33 o 
   8   1   4     2676.68     2637.62     43.38 o 
   9   1   4       40.22       45.50      5.04 o 
  10   1   4     2404.68     2465.43     45.34 o 
  11   1   4      544.62      527.10     15.87 o 
  12   1   4      532.57      551.22     20.63 o 
  13   1   4      105.07       93.72     14.32 o 
 -15   2   4      166.78      186.51     25.20 o 
 -14   2   4       30.82       51.77     11.87 o 
 -13   2   4      579.21      615.88     32.24 o 
 -12   2   4        2.12       -1.64      7.85 o 
 -11   2   4      701.76      697.04     17.69 o 
 -10   2   4     1095.17     1068.34     23.33 o 
  -9   2   4     6286.69     6279.15     98.82 o 
  -8   2   4      191.36      195.95      5.42 o 
  -7   2   4     2444.68     2388.59     34.64 o 
  -6   2   4     4188.37     4191.15     57.05 o 
  -5   2   4     4701.12     4689.06     64.07 o 
  -4   2   4     3687.03     3653.03     52.44 o 
  -3   2   4     2284.74     2236.28     30.12 o 
  -2   2   4     5037.43     5016.98     65.41 o 
  -1   2   4      677.50      699.88      9.59 o 
   0   2   4    12189.93    12639.72    160.13 o 
   1   2   4     5139.44     5972.81     77.81 o 
   2   2   4     6586.33     6429.80     86.04 o 
   3   2   4     1372.29     1386.66     20.15 o 
   4   2   4     5921.70     5852.34     87.63 o 
   5   2   4      210.06      214.25      5.07 o 
   6   2   4     1257.52     1210.32     19.04 o 
   7   2   4     2932.71     2916.75     42.02 o 
   8   2   4     2556.51     2541.74     43.84 o 
   9   2   4     2045.61     2084.96     36.75 o 
  10   2   4     2226.83     2210.25     41.09 o 
  11   2   4      521.29      557.97     16.36 o 
  12   2   4      249.42      217.92     14.50 o 
  13   2   4      689.76      719.01     49.81 o 
 -14   3   4      614.76      700.54     28.94 o 
 -13   3   4        4.21       21.56      9.62 o 
 -12   3   4     2883.63     2810.61     57.56 o 
 -11   3   4        7.61       21.92      7.01 o 
 -10   3   4     2785.38     2784.40     53.69 o 
  -9   3   4     2207.70     2208.08     37.81 o 
  -8   3   4     1348.07     1346.01     20.51 o 
  -7   3   4     1081.88     1088.98     16.92 o 
  -6   3   4     2590.56     2676.23     37.00 o 
  -5   3   4     2704.54     2725.98     37.89 o 
  -4   3   4     1529.35     1542.19     22.63 o 
  -3   3   4     5301.25     5571.09     71.78 o 
  -2   3   4      159.53      120.91      3.23 o 
  -1   3   4     8674.59     8735.07    113.73 o 
   0   3   4     1172.75     1393.53     20.08 o 
   1   3   4    17549.43    18879.58    252.05 o 
   2   3   4       19.78       29.88      1.73 o 
   3   3   4     8035.71     7992.35    106.86 o 
   4   3   4      933.80      990.06     14.47 o 
   5   3   4     1725.75     1635.95     23.99 o 
   6   3   4     2214.62     2145.20     32.06 o 
   7   3   4     4852.75     4917.22     71.75 o 
   8   3   4      929.13      935.85     18.97 o 
   9   3   4      818.44      824.02     17.56 o 
  10   3   4      617.12      613.07     16.61 o 
  11   3   4       21.29       25.97      7.22 o 
  12   3   4      763.48      777.31     21.96 o 
  13   3   4       74.31       59.55     13.92 o 
 -14   4   4       15.72       23.71     14.13 o 
 -13   4   4     1349.55     1297.96     33.78 o 
 -12   4   4      257.97      220.44     11.74 o 
 -11   4   4     1279.89     1309.50     31.15 o 
 -10   4   4       11.25       15.14      6.52 o 
  -9   4   4      897.26      874.60     19.39 o 
  -8   4   4       29.38       48.65      4.07 o 
  -7   4   4     3641.16     3648.78     49.99 o 
  -6   4   4     2943.94     3015.87     40.51 o 
  -5   4   4     1370.84     1277.87     18.57 o 
  -4   4   4      448.91      390.85      6.93 o 
  -3   4   4     2050.20     2053.49     28.28 o 
  -2   4   4     2828.94     2882.97     39.68 o 
  -1   4   4       51.07       42.46      2.14 o 
   0   4   4      507.17      343.20      5.80 o 
   1   4   4       35.05       30.65      2.50 o 
   2   4   4     8855.41     9020.31    129.11 o 
   3   4   4     1051.60     1179.45     16.22 o 
   4   4   4     1294.57     1304.30     18.07 o 
   5   4   4     2682.54     2578.16     38.48 o 
   6   4   4     1771.51     1696.67     25.99 o 
   7   4   4      705.01      675.49     12.43 o 
   8   4   4       16.22       20.49      4.55 o 
   9   4   4      568.82      529.58     12.83 o 
  10   4   4       51.28       58.62      6.55 o 
  11   4   4      538.34      525.89     15.73 o 
  12   4   4        4.36       27.38      8.37 o 
  13   4   4      745.92      828.75     33.48 o 
 -14   5   4      112.78      124.19     19.46 o 
 -13   5   4      191.56      179.77     14.51 o 
 -12   5   4       12.31       20.70      8.43 o 
 -11   5   4       17.04       14.74      7.78 o 
 -10   5   4      150.97      162.28      9.33 o 
  -9   5   4       27.43       48.73      5.91 o 
  -8   5   4      982.69      943.90     16.21 o 
  -7   5   4       46.09       66.00      4.74 o 
  -6   5   4     2869.75     2838.05     38.28 o 
  -5   5   4      106.54       80.00      3.27 o 
  -4   5   4     3760.25     3899.33     54.96 o 
  -3   5   4     1243.62     1197.26     17.76 o 
  -2   5   4     1299.96     1272.19     17.51 o 
  -1   5   4      314.04      247.35      5.67 o 
   0   5   4      251.00      325.04      5.73 o 
   1   5   4     3662.19     3740.93     55.90 o 
   2   5   4      332.34      403.53      7.47 o 
   3   5   4      591.12      495.18      8.33 o 
   4   5   4     1223.83     1337.04     18.93 o 
   5   5   4      807.02      803.81     12.74 o 
   6   5   4      500.22      517.43      9.50 o 
   7   5   4      781.89      751.13     14.82 o 
   8   5   4      281.48      284.05      8.40 o 
   9   5   4      407.90      404.56     11.58 o 
  10   5   4      681.09      690.13     16.92 o 
  11   5   4      530.88      483.49     14.90 o 
  12   5   4      723.26      687.67     20.39 o 
  13   5   4       86.51       82.89     14.61 o 
 -14   6   4       33.13       35.39     14.69 o 
 -13   6   4       88.11       76.84     14.14 o 
 -12   6   4       84.28       58.69      9.38 o 
 -11   6   4      323.66      348.79     13.36 o 
 -10   6   4       12.24       12.79      7.01 o 
  -9   6   4       78.53       68.25      6.35 o 
  -8   6   4      701.60      697.63     13.09 o 
  -7   6   4      124.13      137.48      4.68 o 
  -6   6   4      646.91      681.29     11.60 o 
  -5   6   4      309.56      299.52      6.67 o 
  -4   6   4       15.80       29.69      3.04 o 
  -3   6   4      268.54      276.35      5.43 o 
  -2   6   4     5918.93     6351.78     82.92 o 
  -1   6   4      802.85      921.82     14.77 o 
   0   6   4     6601.35     7149.61    110.72 o 
   1   6   4        0.36        3.98      1.85 o 
   2   6   4      319.95      325.69      7.13 o 
   3   6   4      585.10      619.01     11.58 o 
   4   6   4     1805.55     1813.29     27.27 o 
   5   6   4      240.36      256.35      6.24 o 
   6   6   4      228.70      229.95      5.83 o 
   7   6   4      178.01      190.44      5.75 o 
   8   6   4      213.10      207.03      7.16 o 
   9   6   4      638.49      644.66     15.63 o 
  10   6   4       33.22       36.73      6.24 o 
  11   6   4      269.16      264.81     10.90 o 
  12   6   4       20.55        8.45      8.06 o 
  13   6   4      544.46      543.69     25.70 o 
 -14   7   4      104.04       88.31     16.16 o 
 -13   7   4       14.89        9.59     13.16 o 
 -12   7   4      284.95      295.94     18.10 o 
 -11   7   4        4.25       -2.86      7.78 o 
 -10   7   4     1369.19     1259.32     32.90 o 
  -9   7   4       81.08       67.01      6.95 o 
  -8   7   4      772.99      703.06     14.34 o 
  -7   7   4      251.52      216.14      6.88 o 
  -6   7   4       19.10       23.34      3.38 o 
  -5   7   4     1073.58     1157.49     18.33 o 
  -4   7   4      121.85      111.04      4.06 o 
  -3   7   4     1805.90     1892.17     26.44 o 
  -2   7   4     1529.69     1646.66     22.39 o 
  -1   7   4     1102.70     1223.03     17.84 o 
   0   7   4      514.71      562.87      9.71 o 
   1   7   4      291.15      273.35      6.12 o 
   2   7   4       99.50      115.49      5.58 o 
   3   7   4     1037.32     1095.24     19.67 o 
   4   7   4        5.52       13.71      3.79 o 
   5   7   4      481.42      499.88     10.09 o 
   6   7   4        7.13        7.31      2.70 o 
   7   7   4        2.26        2.11      3.40 o 
   8   7   4      630.05      591.08     14.40 o 
   9   7   4       37.05       24.22      5.52 o 
  10   7   4       18.33       36.37      6.28 o 
  11   7   4      109.49      100.38      8.02 o 
  12   7   4      162.89      157.00     10.26 o 
  13   7   4      236.84      240.50     17.42 o 
 -14   8   4      145.87      152.38     17.57 o 
 -13   8   4       78.77       95.32     15.25 o 
 -12   8   4       41.97       49.99     11.15 o 
 -11   8   4        4.40        9.97      8.71 o 
 -10   8   4        1.23        0.20      7.64 o 
  -9   8   4       32.91       42.38      7.15 o 
  -8   8   4       45.12       41.53      4.89 o 
  -7   8   4     1210.84     1148.21     21.05 o 
  -6   8   4       90.59      132.93      5.16 o 
  -5   8   4      127.51      126.76      4.97 o 
  -4   8   4     1272.24     1353.12     20.85 o 
  -3   8   4      754.55      827.74     12.50 o 
  -2   8   4        2.04        7.94      2.18 o 
  -1   8   4       10.86       19.00      2.28 o 
   0   8   4      557.63      601.73     10.32 o 
   1   8   4      183.13      181.88      4.68 o 
   2   8   4        1.90        9.13      2.42 o 
   3   8   4        6.86        8.69      3.82 o 
   4   8   4       50.23       59.37      4.90 o 
   5   8   4       88.49       83.32      3.57 o 
   6   8   4        1.23        7.81      2.57 o 
   7   8   4        8.17        2.94      3.86 o 
   8   8   4      360.83      351.30     10.65 o 
   9   8   4     1081.17      978.93     21.66 o 
  10   8   4      112.85       85.23      7.00 o 
  11   8   4        9.39        2.83      6.87 o 
  12   8   4       24.73       26.23      8.28 o 
 -13   9   4        0.78      -18.46     13.95 o 
 -12   9   4       19.17       26.64     10.60 o 
 -11   9   4       76.97       73.26      9.59 o 
 -10   9   4        5.05        4.80      7.71 o 
  -9   9   4       96.58      104.77      8.79 o 
  -8   9   4       28.13       21.35      5.16 o 
  -7   9   4       85.13      106.59      5.54 o 
  -6   9   4        0.27       -0.10      3.81 o 
  -5   9   4      114.65      129.42      5.17 o 
  -4   9   4      637.01      633.13     11.06 o 
  -3   9   4        0.99        3.68      3.00 o 
  -2   9   4        0.97        5.07      2.35 o 
  -1   9   4      308.44      303.96      6.32 o 
   0   9   4      125.31      138.72      4.08 o 
   1   9   4      344.74      368.60      8.18 o 
   2   9   4       63.09       84.51      3.55 o 
   3   9   4        0.68        3.80      4.10 o 
   4   9   4      128.21      128.26      6.26 o 
   5   9   4       29.66       33.55      4.94 o 
   6   9   4       40.07       45.16      3.59 o 
   7   9   4       34.02       29.20      3.68 o 
   8   9   4       91.10       96.93      5.77 o 
   9   9   4       21.65       14.78      5.54 o 
  10   9   4        7.36       10.20      7.27 o 
  11   9   4       71.74       79.66      8.34 o 
  12   9   4        0.02        7.09      8.64 o 
 -13  10   4        1.01        9.17     14.42 o 
 -12  10   4       29.77       29.63     11.08 o 
 -11  10   4       14.69        8.15      9.60 o 
 -10  10   4        9.49        2.94      8.21 o 
  -9  10   4      237.24      211.50     10.74 o 
  -8  10   4        7.11       12.62      6.41 o 
  -7  10   4       21.02       17.70      4.84 o 
  -6  10   4        0.39        3.49      4.07 o 
  -5  10   4      794.26      778.80     13.88 o 
  -4  10   4      564.66      549.96     10.42 o 
  -3  10   4       42.05       51.28      3.03 o 
  -2  10   4      457.41      447.35      8.66 o 
  -1  10   4      154.79      158.53      4.35 o 
   0  10   4      264.28      253.75      6.44 o 
   1  10   4      738.93      736.02     13.03 o 
   2  10   4       62.35       78.91      3.66 o 
   3  10   4      293.99      322.36     11.58 o 
   4  10   4       16.78       20.38      6.35 o 
   5  10   4      371.34      388.62     12.12 o 
   6  10   4       48.67       37.48      4.16 o 
   7  10   4      437.38      381.33     11.44 o 
   8  10   4       36.77       38.01      4.98 o 
   9  10   4       24.53       24.03      5.57 o 
  10  10   4       71.39       73.12      7.09 o 
  11  10   4      103.57      133.75      8.95 o 
  12  10   4      133.41      129.36     10.21 o 
 -13  11   4       94.12       90.15     14.79 o 
 -12  11   4      372.38      363.61     33.19 o 
 -11  11   4        0.17       -4.40      9.95 o 
 -10  11   4      628.60      589.67     33.59 o 
  -9  11   4       40.10       37.10      8.29 o 
  -8  11   4     1019.35     1010.17     34.95 o 
  -7  11   4       89.56       78.45      6.05 o 
  -6  11   4      643.65      618.61     13.64 o 
  -5  11   4      683.86      697.06     14.55 o 
  -4  11   4      128.73      122.80      4.52 o 
  -3  11   4      733.53      711.79     12.50 o 
  -2  11   4     1485.04     1464.57     23.20 o 
  -1  11   4      322.92      288.64      6.42 o 
   0  11   4       77.91       82.50      3.57 o 
   1  11   4     2922.09     2814.19     44.61 o 
   2  11   4      569.11      574.36     11.18 o 
   3  11   4     3076.84     3127.40     59.42 o 
   4  11   4     1322.83     1335.40     29.60 o 
   5  11   4        6.94       13.12      6.88 o 
   6  11   4      260.31      237.52     10.44 o 
   7  11   4      738.65      651.30     16.12 o 
   8  11   4        2.76        2.81      4.55 o 
   9  11   4       18.75       29.75      5.59 o 
  10  11   4        5.70       11.23      6.30 o 
  11  11   4       42.99       47.87      7.43 o 
 -12  12   4      158.75      134.77     14.73 o 
 -11  12   4       10.96       23.97     10.68 o 
 -10  12   4       25.62       17.64     10.08 o 
  -9  12   4      548.00      566.74     22.62 o 
  -8  12   4      129.32      132.92      9.28 o 
  -7  12   4      880.99      901.73     19.59 o 
  -6  12   4      759.68      749.50     16.53 o 
  -5  12   4      501.68      538.31     11.99 o 
  -4  12   4     1786.72     1734.19     31.13 o 
  -3  12   4       11.07       16.78      3.85 o 
  -2  12   4     1716.62     1702.15     29.06 o 
  -1  12   4      199.12      203.57      5.66 o 
   0  12   4     1419.60     1384.69     23.54 o 
   1  12   4       72.38       80.79      3.86 o 
   2  12   4      834.30      850.97     15.05 o 
   3  12   4     1932.30     1862.13     39.33 o 
   4  12   4     5314.08     5134.67    110.65 o 
   5  12   4       84.30       96.03      8.87 o 
   6  12   4      676.49      644.13     17.47 o 
   7  12   4      184.33      212.23      7.42 o 
   8  12   4      340.64      338.56     13.30 o 
   9  12   4      723.97      720.11     23.98 o 
  10  12   4      116.92      123.81      8.77 o 
  11  12   4      252.94      293.72     12.68 o 
 -12  13   4       67.15       74.49     14.54 o 
 -11  13   4       86.93      128.46     12.88 o 
 -10  13   4      626.02      671.52     31.60 o 
  -9  13   4       25.36       27.27      9.61 o 
  -8  13   4     1007.26     1007.59     26.59 o 
  -7  13   4       92.42       98.43      8.61 o 
  -6  13   4     1340.75     1342.50     25.20 o 
  -5  13   4     1067.03     1039.33     22.27 o 
  -4  13   4      216.33      207.31      7.08 o 
  -3  13   4      248.79      238.11      8.92 o 
  -2  13   4      124.09      120.73      5.81 o 
  -1  13   4      224.15      201.24      6.86 o 
   0  13   4      638.85      623.74     13.13 o 
   1  13   4      554.66      567.82     10.95 o 
   2  13   4       47.74       56.68      3.68 o 
   3  13   4      834.85      857.24     19.25 o 
   4  13   4     1119.58     1084.17     29.57 o 
   5  13   4     2644.14     2532.87     68.61 o 
   6  13   4      606.36      585.66     18.61 o 
   7  13   4       98.35      120.52      7.41 o 
   8  13   4      669.74      633.34     21.80 o 
   9  13   4      201.43      209.39     11.58 o 
  10  13   4      365.08      368.57     15.27 o 
  11  13   4       58.13       80.96      8.91 o 
 -11  14   4      714.89      763.64     32.98 o 
 -10  14   4       69.79       69.94     12.73 o 
  -9  14   4     1175.40     1224.60     41.86 o 
  -8  14   4       26.81       23.49     10.37 o 
  -7  14   4     2364.30     2353.12     57.35 o 
  -6  14   4       85.94       91.37      7.64 o 
  -5  14   4      179.25      175.85      7.99 o 
  -4  14   4       26.68       23.51      5.49 o 
  -3  14   4       37.20       41.31      5.34 o 
  -2  14   4     2395.83     2254.43     44.11 o 
  -1  14   4      304.23      292.39      9.47 o 
   0  14   4      528.70      484.54     11.80 o 
   1  14   4      496.43      491.05     12.44 o 
   2  14   4     1830.98     1804.41     32.39 o 
   3  14   4       26.11       29.03      4.95 o 
   4  14   4     1164.96     1208.84     27.68 o 
   5  14   4      325.17      352.79     15.78 o 
   6  14   4      792.52      817.95     21.32 o 
   7  14   4      677.00      658.43     16.21 o 
   8  14   4       79.98       79.71      6.57 o 
   9  14   4      618.65      644.58     31.37 o 
  10  14   4      185.08      165.64     12.25 o 
 -11  15   4       85.36      151.34     18.23 o 
 -10  15   4     1227.03     1334.07     79.62 o 
  -9  15   4       65.86       72.83     12.32 o 
  -8  15   4      523.01      553.83     31.81 o 
  -7  15   4      341.67      321.63     14.86 o 
  -6  15   4     1333.35     1285.65     27.66 o 
  -5  15   4       20.83       31.73      6.46 o 
  -4  15   4       27.16       25.44      6.13 o 
  -3  15   4     5560.13     5351.67    107.10 o 
  -2  15   4      761.46      750.12     19.62 o 
  -1  15   4     2766.74     2656.90     75.28 o 
   0  15   4      267.73      256.21      9.32 o 
   1  15   4     4741.13     4631.35     89.11 o 
   2  15   4      152.52      167.88      6.65 o 
   3  15   4     1154.23     1163.09     32.32 o 
   4  15   4      182.22      184.67      9.92 o 
   5  15   4     2322.05     2372.98     65.87 o 
   6  15   4      933.51      917.43     27.39 o 
   7  15   4      607.02      690.08     19.61 o 
   8  15   4      592.14      599.41     27.93 o 
   9  15   4      206.90      231.39     12.57 o 
  10  15   4      931.54      913.20     57.79 o 
 -10  16   4       50.35       74.42     16.04 o 
  -9  16   4     1419.67     1455.34     65.08 o 
  -8  16   4       85.06      107.18     11.82 o 
  -7  16   4      751.88      757.59     29.32 o 
  -6  16   4     2965.37     2876.55     79.18 o 
  -5  16   4     2866.28     2758.36     57.33 o 
  -4  16   4     1873.74     1884.74     40.34 o 
  -3  16   4     4446.23     4378.87     89.74 o 
  -2  16   4      779.40      776.09     36.60 o 
  -1  16   4      128.78      149.76      7.91 o 
   0  16   4     2971.51     2905.70     76.62 o 
   1  16   4      563.67      556.87     16.42 o 
   2  16   4     2942.10     2898.64     79.37 o 
   3  16   4        3.49        9.28      5.10 o 
   4  16   4     1916.41     1972.33     68.19 o 
   5  16   4      872.50      889.99     24.71 o 
   6  16   4      944.65     1007.43     33.64 o 
   7  16   4      443.79      437.90     20.16 o 
   8  16   4      702.29      756.60     26.06 o 
   9  16   4      179.93      184.41     20.40 o 
  -9  17   4        1.57        3.50     12.97 o 
  -8  17   4      421.38      447.55     21.42 o 
  -7  17   4      532.27      506.79     24.87 o 
  -6  17   4     2715.18     2879.65    111.34 o 
  -5  17   4     1235.09     1164.22     39.56 o 
  -4  17   4     1750.67     1750.35     42.92 o 
  -3  17   4      898.14      848.11     20.84 o 
  -2  17   4      488.15      435.60     14.60 o 
  -1  17   4     1589.91     1555.99     35.87 o 
   0  17   4      193.81      197.68     12.65 o 
   1  17   4     2666.47     2707.12     59.32 o 
   2  17   4       56.69       61.96      6.66 o 
   3  17   4     1451.67     1557.42     55.03 o 
   4  17   4      224.53      219.06     14.72 o 
   5  17   4     1158.26     1229.48     55.03 o 
   6  17   4      149.92      148.63     10.23 o 
   7  17   4      301.52      333.17     16.25 o 
   8  17   4      308.44      307.02     30.07 o 
  -9  18   4      745.50      809.40     30.86 o 
  -8  18   4       12.41       35.37     14.96 o 
  -7  18   4     1174.18     1332.96     98.23 o 
  -6  18   4       33.68       29.94     13.56 o 
  -5  18   4      429.78      474.54     23.63 o 
  -4  18   4      914.93      941.53     44.17 o 
  -3  18   4      346.11      406.28     17.30 o 
  -2  18   4     1307.54     1272.36     30.70 o 
  -1  18   4       67.09       79.09      7.57 o 
   0  18   4     3329.84     3203.97     97.41 o 
   1  18   4       40.36       23.70      7.47 o 
   2  18   4     2048.40     2139.85     63.64 o 
   3  18   4      100.70       86.62      7.96 o 
   4  18   4     1147.34     1267.89     38.98 o 
   5  18   4       90.41       78.42      9.27 o 
   6  18   4      242.21      255.11     13.36 o 
   7  18   4      489.09      525.94     31.84 o 
  -8  19   4     1045.99     1014.20     59.52 o 
  -7  19   4      188.32      202.64     18.19 o 
  -6  19   4      761.21      801.87     33.06 o 
  -5  19   4      558.31      578.65     30.28 o 
  -4  19   4      500.77      513.75     18.22 o 
  -3  19   4     1260.42     1257.39     44.98 o 
  -2  19   4      498.48      506.87     19.83 o 
  -1  19   4     1651.72     1641.32     56.96 o 
   0  19   4       80.87      101.95     10.48 o 
   1  19   4     1865.98     1888.85     52.55 o 
   2  19   4       26.50       20.32      7.69 o 
   3  19   4      710.46      652.14     36.38 o 
   4  19   4      839.73      884.57     28.76 o 
   5  19   4      545.90      594.64     22.14 o 
   6  19   4      424.00      452.99     24.61 o 
  -7  20   4      425.03      402.31     27.25 o 
  -6  20   4      169.61      161.51     17.48 o 
  -5  20   4      216.69      248.88     18.92 o 
  -4  20   4      630.33      644.74     30.49 o 
  -3  20   4      183.51      181.46     11.74 o 
  -2  20   4     1280.47     1273.78     39.10 o 
  -1  20   4       23.80       30.72      8.42 o 
   0  20   4      518.98      525.98     19.77 o 
   1  20   4       28.29       16.50      9.51 o 
   2  20   4      679.73      742.04     23.40 o 
   3  20   4      330.32      301.58     29.22 o 
   4  20   4      902.84      934.20     38.05 o 
   5  20   4      331.78      349.62     16.61 o 
  -5  21   4       24.95       21.68     14.54 o 
  -4  21   4      136.96      140.80     16.56 o 
  -3  21   4      467.35      438.12     23.52 o 
  -2  21   4       50.10       72.00     11.55 o 
  -1  21   4      921.67      872.67     25.88 o 
   0  21   4        1.48       -0.75      8.38 o 
   1  21   4      379.97      394.09     17.49 o 
   2  21   4       38.96       32.15     16.34 o 
   3  21   4     1779.33     1979.01    103.02 o 
   4  21   4       21.49       43.49     12.19 o 
  -2  22   4      696.92      687.99     34.48 o 
  -1  22   4        3.59       19.06      9.56 o 
   0  22   4      601.96      618.87     20.76 o 
   1  22   4       18.72       11.52     10.71 o 
 -14   1   5        2.52      -14.71     11.20 o 
 -13   1   5        0.76       -2.32     10.62 o 
 -12   1   5       34.85       20.78      8.49 o 
 -11   1   5       19.55       27.79      7.13 o 
 -10   1   5       17.54       11.88      6.49 o 
  -9   1   5       42.30       33.04      6.12 o 
  -8   1   5        1.71        4.77      3.76 o 
  -7   1   5       83.00      107.50      4.49 o 
  -6   1   5      590.68      641.14     10.60 o 
  -5   1   5      142.85      135.26      5.54 o 
  -4   1   5       51.06       39.69      2.90 o 
  -3   1   5     2073.60     2200.15     29.92 o 
  -2   1   5     6154.63     6780.64     93.73 o 
  -1   1   5      116.53      118.64      3.24 o 
   0   1   5       53.14       51.79      2.64 o 
   1   1   5       13.40       19.12      2.19 o 
   2   1   5      237.25      234.64      4.62 o 
   3   1   5      943.69      982.87     14.07 o 
   4   1   5       30.07       14.21      2.70 o 
   5   1   5      401.25      386.99      7.62 o 
   6   1   5        0.35        3.65      3.22 o 
   7   1   5     2618.82     2587.29     47.17 o 
   8   1   5      135.44      132.29      6.76 o 
   9   1   5      703.61      658.92     16.12 o 
  10   1   5      144.74      136.96      8.04 o 
  11   1   5      252.48      265.54     11.32 o 
  12   1   5       74.19       84.73     13.87 o 
  13   1   5       20.12       27.92     14.32 o 
 -14   2   5      171.12      220.51     23.42 o 
 -13   2   5      718.94      736.93     24.97 o 
 -12   2   5      892.45      884.96     25.48 o 
 -11   2   5       54.23       70.38      8.29 o 
 -10   2   5      155.27      153.42      8.93 o 
  -9   2   5      162.09      179.94      8.84 o 
  -8   2   5      396.36      421.71      9.62 o 
  -7   2   5       11.42       17.16      3.34 o 
  -6   2   5      187.88      165.72      5.10 o 
  -5   2   5      276.31      283.82      6.46 o 
  -4   2   5        3.79        9.68      2.71 o 
  -3   2   5      542.96      640.91      9.82 o 
  -2   2   5     1174.43     1291.04     19.09 o 
  -1   2   5     1705.16     1735.10     23.68 o 
   0   2   5      154.67      152.19      3.67 o 
   1   2   5     1246.24     1371.08     19.42 o 
   2   2   5     2287.92     2354.58     34.44 o 
   3   2   5       11.78       16.45      2.70 o 
   4   2   5     1704.50     1669.97     24.59 o 
   5   2   5      351.45      333.96      7.11 o 
   6   2   5     1760.57     1732.24     26.54 o 
   7   2   5      420.55      396.38     11.28 o 
   8   2   5      344.32      334.68      9.52 o 
   9   2   5       95.30       98.56      6.86 o 
  10   2   5      432.38      445.83     14.01 o 
  11   2   5       57.64       71.65      8.22 o 
  12   2   5      110.93      116.92     12.95 o 
 -14   3   5      144.16      124.71     15.50 o 
 -13   3   5     1665.87     1568.94     42.20 o 
 -12   3   5       43.22       12.29      8.96 o 
 -11   3   5       34.12       41.09      8.25 o 
 -10   3   5      322.85      329.25     12.63 o 
  -9   3   5      140.83      137.68      8.37 o 
  -8   3   5      427.99      418.05      9.45 o 
  -7   3   5      566.70      599.79     10.77 o 
  -6   3   5      425.38      408.76      8.04 o 
  -5   3   5      319.77      338.49      6.74 o 
  -4   3   5      404.80      357.45      8.00 o 
  -3   3   5      655.28      762.79     12.19 o 
  -2   3   5     2678.09     2700.53     36.28 o 
  -1   3   5      400.88      369.36      6.63 o 
   0   3   5     1480.21     1388.58     21.07 o 
   1   3   5      544.92      614.20     10.71 o 
   2   3   5      597.39      663.09     11.00 o 
   3   3   5     2467.67     2518.90     37.23 o 
   4   3   5      157.15      139.74      4.53 o 
   5   3   5      219.83      221.07      5.49 o 
   6   3   5     1644.97     1558.47     25.11 o 
   7   3   5      437.85      430.57     10.69 o 
   8   3   5       23.95       26.55      5.04 o 
   9   3   5      610.19      625.03     15.56 o 
  10   3   5       28.18       11.77      6.79 o 
  11   3   5      113.31      124.49      8.96 o 
  12   3   5       41.15       51.08     11.82 o 
 -14   4   5      548.81      531.20     23.23 o 
 -13   4   5      327.23      299.25     26.18 o 
 -12   4   5      151.38      122.01     11.27 o 
 -11   4   5      880.80      797.24     21.91 o 
 -10   4   5     1480.81     1429.50     31.60 o 
  -9   4   5     1457.62     1451.18     31.65 o 
  -8   4   5       88.24       91.79      5.05 o 
  -7   4   5     1345.58     1335.36     20.36 o 
  -6   4   5      217.44      235.62      5.91 o 
  -5   4   5     2089.24     2041.49     29.92 o 
  -4   4   5      650.36      678.94     11.61 o 
  -3   4   5     3471.49     3474.13     52.90 o 
  -2   4   5       21.41       36.60      2.71 o 
  -1   4   5     4936.56     5178.15     70.16 o 
   0   4   5      508.56      484.02      8.92 o 
   1   4   5      398.22      348.74      6.71 o 
   2   4   5     2965.59     3007.50     44.00 o 
   3   4   5      265.81      211.14      5.27 o 
   4   4   5       40.30       40.54      3.14 o 
   5   4   5      320.82      283.51      6.96 o 
   6   4   5     2030.09     2010.79     32.67 o 
   7   4   5      345.97      333.86     10.55 o 
   8   4   5     1838.47     1759.51     33.10 o 
   9   4   5      156.08      149.23      9.03 o 
  10   4   5     1017.65     1023.21     24.32 o 
  11   4   5      126.15      136.73     10.09 o 
  12   4   5      336.70      374.91     14.58 o 
 -14   5   5        7.22        3.87     15.41 o 
 -13   5   5      478.98      445.87     20.46 o 
 -12   5   5      356.63      363.91     15.57 o 
 -11   5   5      755.06      741.21     22.22 o 
 -10   5   5      266.84      273.10     11.49 o 
  -9   5   5      931.49      847.16     20.57 o 
  -8   5   5     3077.10     3024.58     51.48 o 
  -7   5   5      155.51      160.50      5.42 o 
  -6   5   5     1287.00     1246.49     19.35 o 
  -5   5   5       53.75       51.83      3.45 o 
  -4   5   5     1979.69     1868.03     30.56 o 
  -3   5   5      186.79      203.91      5.09 o 
  -2   5   5     4741.68     4503.06     65.33 o 
  -1   5   5       32.87       30.22      2.68 o 
   0   5   5     2041.80     2075.94     30.74 o 
   1   5   5     2000.45     1979.15     30.41 o 
   2   5   5     2224.16     2063.66     31.79 o 
   3   5   5      259.27      231.00      5.97 o 
   4   5   5      293.83      291.18      6.10 o 
   5   5   5     2423.54     2290.17     33.27 o 
   6   5   5       12.94        9.93      3.36 o 
   7   5   5     1498.86     1450.09     25.31 o 
   8   5   5       57.99       49.40      5.31 o 
   9   5   5     1693.79     1597.16     32.75 o 
  10   5   5      301.16      271.70     10.63 o 
  11   5   5      342.39      362.15     13.43 o 
  12   5   5      303.47      296.31     12.99 o 
 -14   6   5      518.37      554.71     27.64 o 
 -13   6   5       76.34       83.66     13.54 o 
 -12   6   5      615.04      683.99     21.79 o 
 -11   6   5      620.21      643.02     20.31 o 
 -10   6   5     1753.60     1703.09     40.85 o 
  -9   6   5      348.43      328.97     11.59 o 
  -8   6   5       15.82       23.00      4.92 o 
  -7   6   5     2221.53     2242.47     33.88 o 
  -6   6   5       35.48       35.33      3.97 o 
  -5   6   5     3691.06     3595.69     53.17 o 
  -4   6   5      644.24      687.59     12.21 o 
  -3   6   5     6921.14     7068.44     95.47 o 
  -2   6   5      277.52      255.29      5.78 o 
  -1   6   5     2174.82     2095.45     34.87 o 
   0   6   5     1955.06     1983.11     31.47 o 
   1   6   5     3214.60     3207.93     49.93 o 
   2   6   5     3506.13     3464.21     53.87 o 
   3   6   5     1431.54     1431.55     20.78 o 
   4   6   5      482.17      458.73      8.60 o 
   5   6   5      693.30      754.47     12.60 o 
   6   6   5     2448.61     2395.32     37.28 o 
   7   6   5      935.29      882.60     16.57 o 
   8   6   5     1132.72     1155.34     23.19 o 
   9   6   5      156.94      133.16      7.33 o 
  10   6   5      806.22      851.12     21.28 o 
  11   6   5      563.90      576.86     17.67 o 
  12   6   5      278.44      266.79     13.10 o 
 -13   7   5      900.70      981.87     37.14 o 
 -12   7   5      429.79      423.42     16.89 o 
 -11   7   5     1231.91     1208.96     45.92 o 
 -10   7   5     2433.22     2425.47     56.00 o 
  -9   7   5     1185.65     1214.10     30.36 o 
  -8   7   5     1882.51     1799.90     33.35 o 
  -7   7   5       12.56       17.15      4.30 o 
  -6   7   5     3998.26     3864.75     59.29 o 
  -5   7   5       45.99       54.61      4.21 o 
  -4   7   5     8470.00     8545.19    128.19 o 
  -3   7   5      547.81      576.03     10.28 o 
  -2   7   5     2722.86     2611.33     39.63 o 
  -1   7   5     1009.38     1031.31     16.04 o 
   0   7   5     5370.01     5470.68     88.26 o 
   1   7   5     1825.82     1728.63     27.70 o 
   2   7   5     1707.49     1659.20     26.91 o 
   3   7   5     1993.24     1911.06     30.78 o 
   4   7   5       74.26       79.94      3.70 o 
   5   7   5     2708.21     2699.78     41.33 o 
   6   7   5       77.00      108.52      4.94 o 
   7   7   5     3095.29     3010.58     50.38 o 
   8   7   5        1.76        3.99      4.93 o 
   9   7   5     2957.14     2975.96     54.65 o 
  10   7   5       27.44       36.27      6.78 o 
  11   7   5      554.78      651.68     20.47 o 
  12   7   5     1073.07     1134.93     31.02 o 
 -13   8   5       14.63       18.65     13.91 o 
 -12   8   5     1116.75     1102.98     37.41 o 
 -11   8   5      296.23      343.43     17.38 o 
 -10   8   5     1257.96     1231.30     31.40 o 
  -9   8   5     2051.86     1964.07     47.27 o 
  -8   8   5     1008.84     1056.23     29.05 o 
  -7   8   5     2000.35     2035.21     36.94 o 
  -6   8   5      990.27      989.89     17.65 o 
  -5   8   5     3630.67     3489.89     53.66 o 
  -4   8   5      169.22      178.86      5.36 o 
  -3   8   5     2415.58     2265.71     31.64 o 
  -2   8   5     1300.04     1288.39     19.82 o 
  -1   8   5     5482.75     5326.65     79.03 o 
   0   8   5      756.20      679.76     12.23 o 
   1   8   5     3523.21     3521.25     57.41 o 
   2   8   5     2765.96     2742.29     45.37 o 
   3   8   5     1469.22     1360.78     24.30 o 
   4   8   5     2329.30     2343.13     38.87 o 
   5   8   5      491.60      483.74     10.51 o 
   6   8   5     3246.45     3059.01     51.13 o 
   7   8   5       88.88       78.69      4.97 o 
   8   8   5     2546.48     2428.21     47.09 o 
   9   8   5       56.59       49.83      6.19 o 
  10   8   5     2672.64     2650.67     51.72 o 
  11   8   5      118.33      120.15      9.22 o 
  12   8   5      505.22      589.12     19.76 o 
 -13   9   5      362.34      397.34     21.34 o 
 -12   9   5       62.85       81.06     11.82 o 
 -11   9   5      687.77      700.00     21.86 o 
 -10   9   5      410.18      407.91     18.87 o 
  -9   9   5      113.77      132.66      9.70 o 
  -8   9   5      823.97      858.70     29.06 o 
  -7   9   5      646.66      652.12     15.26 o 
  -6   9   5      719.64      717.89     18.83 o 
  -5   9   5      251.66      269.07      7.23 o 
  -4   9   5     3080.23     2955.91     43.99 o 
  -3   9   5      912.44      896.17     14.62 o 
  -2   9   5     1425.79     1415.12     22.48 o 
  -1   9   5     2845.91     2821.61     44.52 o 
   0   9   5     1504.95     1487.37     24.30 o 
   1   9   5     5229.03     5125.82     79.18 o 
   2   9   5     2521.74     2491.11     39.63 o 
   3   9   5     4509.25     4479.34     89.44 o 
   4   9   5      746.52      731.59     20.55 o 
   5   9   5     2205.74     2165.25     40.92 o 
   6   9   5      609.01      562.88     12.02 o 
   7   9   5     2001.03     1982.90     38.76 o 
   8   9   5        4.01        4.88      4.83 o 
   9   9   5      740.39      787.71     18.58 o 
  10   9   5       88.33       99.25      9.58 o 
  11   9   5     1231.59     1261.43     30.86 o 
 -13  10   5       86.04      122.21     15.27 o 
 -12  10   5      766.09      806.05     37.99 o 
 -11  10   5      235.29      224.23     17.95 o 
 -10  10   5      857.75      894.05     25.33 o 
  -9  10   5     1585.03     1612.31     40.17 o 
  -8  10   5      231.02      225.76     11.18 o 
  -7  10   5     1924.61     1904.91     38.10 o 
  -6  10   5      244.20      219.58      8.30 o 
  -5  10   5      881.70      856.12     17.11 o 
  -4  10   5      283.61      263.23      6.55 o 
  -3  10   5     3872.57     3862.37     56.14 o 
  -2  10   5       79.98       80.19      3.66 o 
  -1  10   5     6724.92     6640.19     98.98 o 
   0  10   5       38.49       38.15      3.00 o 
   1  10   5       94.14      100.08      3.52 o 
   2  10   5     5182.37     5186.03     80.84 o 
   3  10   5      716.31      742.10     18.02 o 
   4  10   5     1728.06     1801.87     41.50 o 
   5  10   5       91.83      107.77     13.43 o 
   6  10   5     1056.24     1139.18     30.01 o 
   7  10   5      196.13      162.27      6.52 o 
   8  10   5     1128.32     1134.62     23.90 o 
   9  10   5       80.49       82.12      6.42 o 
  10  10   5      579.01      610.09     16.80 o 
  11  10   5      125.86      145.01     11.71 o 
 -12  11   5      336.93      330.44     17.13 o 
 -11  11   5     1058.99     1090.76     32.61 o 
 -10  11   5      423.63      472.83     17.43 o 
  -9  11   5      517.25      505.24     22.32 o 
  -8  11   5     2593.96     2479.59     56.80 o 
  -7  11   5      262.98      311.75     10.51 o 
  -6  11   5     1779.96     1781.80     34.29 o 
  -5  11   5      781.97      776.92     16.37 o 
  -4  11   5     5386.59     5226.11     88.87 o 
  -3  11   5       53.59       62.15      4.22 o 
  -2  11   5     4684.34     4612.40     69.18 o 
  -1  11   5      538.32      507.29      9.65 o 
   0  11   5    10557.23    10457.34    154.81 o 
   1  11   5      249.65      256.60      6.05 o 
   2  11   5       26.22       29.80      3.02 o 
   3  11   5     1045.70     1138.87     30.03 o 
   4  11   5      194.08      228.14     11.49 o 
   5  11   5     2313.40     2251.32     55.30 o 
   6  11   5      194.89      203.21     13.47 o 
   7  11   5     1758.47     1688.52     36.09 o 
   8  11   5      107.61      114.81     10.20 o 
   9  11   5      823.34      854.48     22.37 o 
  10  11   5       17.91       16.90      7.57 o 
  11  11   5      796.58      865.42     28.58 o 
 -12  12   5      218.69      252.49     20.38 o 
 -11  12   5      410.63      426.49     32.91 o 
 -10  12   5       44.97       39.42     10.58 o 
  -9  12   5      622.36      582.57     18.97 o 
  -8  12   5      226.37      226.36     13.58 o 
  -7  12   5     1378.63     1354.16     28.65 o 
  -6  12   5        3.50        5.82      5.52 o 
  -5  12   5     1717.87     1679.20     30.99 o 
  -4  12   5      250.47      249.44     10.31 o 
  -3  12   5     2409.57     2355.90     46.42 o 
  -2  12   5     1619.34     1578.48     26.25 o 
  -1  12   5     1281.23     1231.18     21.76 o 
   0  12   5     2746.77     2656.53     44.31 o 
   1  12   5     5017.35     4870.34     83.68 o 
   2  12   5      538.85      552.38     13.48 o 
   3  12   5      253.22      295.84     12.67 o 
   4  12   5     3175.09     2948.10     70.56 o 
   5  12   5      361.59      347.16     14.55 o 
   6  12   5     1367.07     1277.29     32.22 o 
   7  12   5        1.36       -2.09      4.57 o 
   8  12   5      884.18      836.68     21.57 o 
   9  12   5       51.87       47.64      6.79 o 
  10  12   5      356.61      360.82     16.38 o 
 -11  13   5      235.45      251.98     22.89 o 
 -10  13   5      191.41      216.24     18.60 o 
  -9  13   5       18.00       16.41     10.93 o 
  -8  13   5     1796.81     1777.26     46.73 o 
  -7  13   5       57.90       69.32      9.40 o 
  -6  13   5      931.05      921.44     21.17 o 
  -5  13   5       73.71       89.05      7.36 o 
  -4  13   5     2777.06     2732.08     53.64 o 
  -3  13   5      322.19      326.99     10.04 o 
  -2  13   5      122.40      119.04      5.85 o 
  -1  13   5        6.78        5.72      4.55 o 
   0  13   5     1063.77     1026.58     19.34 o 
   1  13   5     1255.45     1163.33     22.94 o 
   2  13   5      443.77      460.04     14.93 o 
   3  13   5     1457.50     1353.53     35.23 o 
   4  13   5      856.70      789.01     37.51 o 
   5  13   5      789.60      801.21     24.22 o 
   6  13   5       25.72       20.62      9.30 o 
   7  13   5      667.93      632.28     21.50 o 
   8  13   5       24.51       38.17      7.15 o 
   9  13   5      307.22      324.73     16.67 o 
  10  13   5       89.89       77.84      8.15 o 
 -11  14   5      172.81      142.05     22.16 o 
 -10  14   5      318.85      359.15     22.56 o 
  -9  14   5       90.48      108.46     15.39 o 
  -8  14   5        6.43        2.59     12.44 o 
  -7  14   5     1264.52     1248.41     34.51 o 
  -6  14   5       89.19       96.48      7.58 o 
  -5  14   5     2046.73     1943.14     41.35 o 
  -4  14   5       38.62       40.42      6.22 o 
  -3  14   5     1296.28     1258.68     27.92 o 
  -2  14   5      201.17      205.25      7.74 o 
  -1  14   5      214.93      218.55      7.85 o 
   0  14   5      548.24      517.00     12.85 o 
   1  14   5      402.55      409.90     11.16 o 
   2  14   5      665.92      626.64     14.87 o 
   3  14   5      136.35      151.15      7.24 o 
   4  14   5      307.82      332.91     14.45 o 
   5  14   5       26.77       48.63      9.39 o 
   6  14   5     1004.85     1011.14     31.43 o 
   7  14   5        3.59       12.45      7.53 o 
   8  14   5      845.68      852.72     29.72 o 
   9  14   5        1.14        3.20      6.54 o 
 -10  15   5      167.75      187.39     18.56 o 
  -9  15   5      924.74     1015.64     42.87 o 
  -8  15   5       32.33       56.59     14.96 o 
  -7  15   5      555.59      525.10     21.87 o 
  -6  15   5       39.09       53.67      9.28 o 
  -5  15   5      190.67      186.10      9.86 o 
  -4  15   5      498.83      482.53     15.35 o 
  -3  15   5      182.66      164.28      8.73 o 
  -2  15   5       66.23       77.58      7.05 o 
  -1  15   5       11.12       15.88      5.37 o 
   0  15   5       62.41       60.13      5.44 o 
   1  15   5      159.02      148.74      7.23 o 
   2  15   5      391.11      390.36     14.23 o 
   3  15   5      306.69      298.84     11.78 o 
   4  15   5      153.85      163.22     13.13 o 
   5  15   5      123.01      116.24     12.58 o 
   6  15   5        6.16       -4.03     15.42 o 
   7  15   5      465.10      405.73     19.09 o 
   8  15   5      103.75       92.27      8.17 o 
   9  15   5      146.06      140.78     12.63 o 
 -10  16   5      196.25      231.40     19.78 o 
  -9  16   5      155.56      172.17     16.03 o 
  -8  16   5      353.04      351.94     20.34 o 
  -7  16   5      182.68      192.50     21.12 o 
  -6  16   5      325.69      312.20     19.06 o 
  -5  16   5      572.10      612.91     18.62 o 
  -4  16   5      248.71      257.68     11.19 o 
  -3  16   5        2.94       14.21      6.93 o 
  -2  16   5      145.40      148.29      8.46 o 
  -1  16   5      110.28      106.97      7.42 o 
   0  16   5       45.89       43.16      5.68 o 
   1  16   5        6.36        3.33      5.80 o 
   2  16   5       44.57       51.77      7.64 o 
   3  16   5        4.31        1.61      5.72 o 
   4  16   5       65.34       60.84     11.49 o 
   5  16   5       12.25       13.92     12.00 o 
   6  16   5      528.59      501.96     26.58 o 
   7  16   5      148.32      130.98     17.46 o 
   8  16   5       45.98       66.07      8.01 o 
  -9  17   5       64.04       53.57     13.66 o 
  -8  17   5       81.58       82.85     15.84 o 
  -7  17   5      567.59      494.96     39.54 o 
  -6  17   5      997.22      903.36     35.30 o 
  -5  17   5       38.82       29.95      9.03 o 
  -4  17   5        1.61       -3.77      7.36 o 
  -3  17   5      304.97      283.83     11.66 o 
  -2  17   5      221.03      203.46      9.94 o 
  -1  17   5      144.68      125.15     11.13 o 
   0  17   5       18.95       20.31      7.11 o 
   1  17   5       62.70       65.23      9.91 o 
   2  17   5       99.22       86.73      8.10 o 
   3  17   5       98.64       87.57      9.24 o 
   4  17   5        4.27        3.82      6.15 o 
   5  17   5      154.78      180.75     12.45 o 
   6  17   5        5.31        2.75      9.93 o 
   7  17   5      460.23      440.88     18.83 o 
  -8  18   5       29.63       21.88     15.28 o 
  -7  18   5       76.37       80.81     16.01 o 
  -6  18   5      284.98      301.47     20.26 o 
  -5  18   5        9.71       29.41     13.34 o 
  -4  18   5        2.59        3.95      8.46 o 
  -3  18   5        3.39        7.57      7.51 o 
  -2  18   5       39.58       46.38      7.63 o 
  -1  18   5       36.34       35.40      7.86 o 
   0  18   5       22.02       21.00      6.54 o 
   1  18   5      197.58      214.64      9.41 o 
   2  18   5       50.77       47.43      8.64 o 
   3  18   5        0.70       -9.60      7.73 o 
   4  18   5       17.05       27.47      8.03 o 
   5  18   5        2.44        2.78      7.70 o 
   6  18   5        6.45       -0.15      8.64 o 
  -7  19   5       24.14       15.42     16.75 o 
  -6  19   5       20.81       22.52     14.41 o 
  -5  19   5       62.18       69.56     14.41 o 
  -4  19   5       77.37       66.44     11.60 o 
  -3  19   5      464.44      438.18     16.65 o 
  -2  19   5      167.67      171.02     10.84 o 
  -1  19   5       31.15       37.35      7.76 o 
   0  19   5       76.39       85.76      7.94 o 
   1  19   5        8.28       17.51      6.60 o 
   2  19   5        5.99        9.35      8.93 o 
   3  19   5       97.20      106.91     12.45 o 
   4  19   5      119.66      144.11     12.34 o 
   5  19   5       39.00       59.39     13.74 o 
  -5  20   5       79.27       96.76     15.82 o 
  -4  20   5      105.05      109.27     15.63 o 
  -3  20   5      137.91      142.76     16.50 o 
  -2  20   5       10.99        9.40      8.62 o 
  -1  20   5      439.90      410.78     21.55 o 
   0  20   5      377.34      433.70     36.11 o 
   1  20   5      189.48      193.91     10.94 o 
   2  20   5      217.17      234.36     16.30 o 
   3  20   5      770.30      829.32     40.61 o 
   4  20   5       13.64       18.41      9.78 o 
  -3  21   5        1.63       24.06     11.29 o 
  -2  21   5      295.30      269.50     13.43 o 
  -1  21   5      228.41      243.59     12.50 o 
   0  21   5      544.99      620.35     20.45 o 
   1  21   5        5.43        8.85      9.22 o 
   2  21   5      154.68      167.26     39.65 o 
 -14   0   6      451.35      536.32     44.34 o 
 -13   0   6        8.05       17.42     19.62 o 
 -12   0   6      771.98      769.72     47.13 o 
 -11   0   6      314.51      318.09     22.79 o 
 -10   0   6     1783.68     1751.27     56.78 o 
  -9   0   6      417.91      407.30     19.92 o 
  -8   0   6     2352.79     2305.38     71.27 o 
  -7   0   6      690.99      740.95     19.60 o 
  -6   0   6    16023.32    16322.97    343.25 o 
  -5   0   6       33.42       25.39      5.07 o 
  -4   0   6     2260.21     2202.95     42.85 o 
  -3   0   6     3697.70     3764.89     76.28 o 
  -2   0   6     1088.04      982.76     20.53 o 
  -1   0   6     5410.29     5278.36    120.91 o 
   0   0   6      572.76      539.58     14.21 o 
   1   0   6     3933.58     3841.42     77.54 o 
   2   0   6     1208.11     1163.76     25.19 o 
   3   0   6      694.75      637.14     15.24 o 
   4   0   6     1837.53     1866.43     38.99 o 
   5   0   6     6777.23     6616.36    149.68 o 
   6   0   6      300.64      285.03     12.39 o 
   7   0   6      946.88      928.09     30.80 o 
   8   0   6      484.36      474.18     18.07 o 
   9   0   6      235.05      195.64     13.45 o 
  10   0   6      831.17      812.01     29.88 o 
  11   0   6       30.41       24.24     14.17 o 
  12   0   6      439.65      431.93     32.20 o 
 -14   1   6      112.97       76.97     17.38 o 
 -13   1   6      431.58      406.50     27.55 o 
 -12   1   6       28.84       38.54     12.03 o 
 -11   1   6     1970.42     1934.06     41.72 o 
 -10   1   6       22.00       30.61      8.43 o 
  -9   1   6     1374.99     1336.35     31.72 o 
  -8   1   6        8.21       18.82      6.73 o 
  -7   1   6     4784.10     4854.58     70.88 o 
  -6   1   6     2194.35     2285.65     35.76 o 
  -5   1   6     2231.36     2205.46     35.94 o 
  -4   1   6     2064.54     2102.44     30.65 o 
  -3   1   6     1895.79     1914.11     27.29 o 
  -2   1   6     3315.18     3257.33     45.09 o 
  -1   1   6      178.94      148.12      4.45 o 
   0   1   6     4294.35     4154.30     65.26 o 
   1   1   6       97.19      100.33      3.83 o 
   2   1   6     2773.48     2631.41     36.84 o 
   3   1   6       12.22        9.07      2.83 o 
   4   1   6     2936.28     2963.37     42.65 o 
   5   1   6     1529.36     1531.39     25.37 o 
   6   1   6      972.92      968.59     18.80 o 
   7   1   6     1741.20     1709.55     32.55 o 
   8   1   6     1487.49     1434.49     29.77 o 
   9   1   6     1501.98     1533.72     34.00 o 
  10   1   6       72.31       84.15      9.06 o 
  11   1   6      838.38      862.97     26.93 o 
  12   1   6       22.85       35.34     13.53 o 
 -14   2   6      236.96      267.85     19.78 o 
 -13   2   6        8.58       16.01     12.67 o 
 -12   2   6     1056.08     1059.92     40.29 o 
 -11   2   6      287.43      296.91     12.49 o 
 -10   2   6      920.65      954.69     23.31 o 
  -9   2   6      312.47      319.10     11.74 o 
  -8   2   6     1380.50     1394.72     30.25 o 
  -7   2   6       76.61       82.34      5.37 o 
  -6   2   6     1837.18     1762.71     29.44 o 
  -5   2   6     3673.94     3664.52     56.40 o 
  -4   2   6     1052.41     1001.00     15.83 o 
  -3   2   6     4001.56     4169.74     59.02 o 
  -2   2   6     1646.60     1675.36     23.16 o 
  -1   2   6     2043.77     1935.16     29.35 o 
   0   2   6       24.66       27.70      2.61 o 
   1   2   6     4444.41     4322.85     64.89 o 
   2   2   6       72.21       83.54      4.05 o 
   3   2   6     1220.17     1221.41     18.66 o 
   4   2   6     3604.77     3618.93     51.64 o 
   5   2   6     3914.76     3818.65     62.72 o 
   6   2   6     1838.97     1859.39     33.13 o 
   7   2   6      953.06      930.64     19.45 o 
   8   2   6      944.76      956.00     21.33 o 
   9   2   6      575.46      572.11     15.53 o 
  10   2   6     1386.96     1448.31     35.73 o 
  11   2   6      239.94      255.86     14.14 o 
  12   2   6      439.22      479.71     23.85 o 
 -14   3   6      318.08      287.92     36.05 o 
 -13   3   6      545.38      529.43     22.82 o 
 -12   3   6      392.37      404.80     16.68 o 
 -11   3   6      301.42      363.73     16.84 o 
 -10   3   6       47.02       42.26      7.81 o 
  -9   3   6     1074.12     1100.66     25.56 o 
  -8   3   6        1.88        3.78      5.68 o 
  -7   3   6     1040.25     1025.85     20.25 o 
  -6   3   6       72.59       78.06      4.60 o 
  -5   3   6     1666.08     1662.79     27.99 o 
  -4   3   6     2370.75     2369.96     34.43 o 
  -3   3   6      780.58      747.30     12.28 o 
  -2   3   6     4519.30     4690.71     66.12 o 
  -1   3   6      230.06      237.44      5.49 o 
   0   3   6     4278.72     4338.93     65.49 o 
   1   3   6       14.07       13.85      2.84 o 
   2   3   6     1502.19     1573.35     23.92 o 
   3   3   6        9.25        9.84      2.64 o 
   4   3   6    12577.91    12090.67    175.00 o 
   5   3   6       17.30       13.72      4.15 o 
   6   3   6     1458.80     1428.87     26.23 o 
   7   3   6      336.23      349.77      9.71 o 
   8   3   6     1010.01     1007.67     22.26 o 
   9   3   6      560.06      573.92     16.61 o 
  10   3   6       59.04       63.09      8.33 o 
  11   3   6      286.19      281.36     15.40 o 
  12   3   6       66.09       59.42     14.01 o 
 -13   4   6       72.18       64.33     13.68 o 
 -12   4   6      918.00      960.39     27.40 o 
 -11   4   6        6.33       -3.87      8.80 o 
 -10   4   6     1131.63     1124.64     27.76 o 
  -9   4   6      212.10      209.24      9.91 o 
  -8   4   6      817.35      828.27     18.98 o 
  -7   4   6        6.26        4.59      4.47 o 
  -6   4   6     1111.14     1089.35     17.85 o 
  -5   4   6      586.13      630.33     12.01 o 
  -4   4   6      586.09      581.33     11.53 o 
  -3   4   6      985.68      919.56     14.54 o 
  -2   4   6     1481.55     1456.63     23.14 o 
  -1   4   6     1832.68     1888.49     27.46 o 
   0   4   6      146.53      165.49      4.97 o 
   1   4   6     2614.13     2586.22     39.62 o 
   2   4   6       12.26       13.23      2.88 o 
   3   4   6     8153.59     8246.64    123.88 o 
   4   4   6       54.91       59.20      4.64 o 
   5   4   6      855.65      784.50     15.13 o 
   6   4   6     1594.39     1561.97     28.35 o 
   7   4   6      872.72      808.98     16.77 o 
   8   4   6      782.94      765.39     17.95 o 
   9   4   6      238.30      248.37      9.65 o 
  10   4   6      283.94      283.06     10.77 o 
  11   4   6       48.86       53.40      9.03 o 
 -13   5   6      231.70      243.13     18.87 o 
 -12   5   6       23.04       15.42      9.89 o 
 -11   5   6      977.94      982.75     27.42 o 
 -10   5   6        0.47       -1.47      8.44 o 
  -9   5   6      980.09     1014.49     25.31 o 
  -8   5   6        5.23        1.69      6.07 o 
  -7   5   6     1314.65     1250.65     23.20 o 
  -6   5   6      450.64      452.76      9.63 o 
  -5   5   6     1738.35     1686.58     26.04 o 
  -4   5   6     1015.80     1048.63     17.78 o 
  -3   5   6      574.73      530.73     10.26 o 
  -2   5   6      320.85      310.72      7.51 o 
  -1   5   6     1311.11     1392.47     22.13 o 
   0   5   6     1672.33     1715.29     26.63 o 
   1   5   6       87.27       82.67      4.09 o 
   2   5   6     1458.89     1316.15     22.20 o 
   3   5   6       90.15       90.82      4.33 o 
   4   5   6      182.20      207.75      6.06 o 
   5   5   6      790.84      781.12     15.12 o 
   6   5   6       36.03       49.29      4.98 o 
   7   5   6      788.42      765.07     15.11 o 
   8   5   6      491.48      487.98     13.22 o 
   9   5   6      225.86      232.87      9.44 o 
  10   5   6       15.51       17.85      7.43 o 
  11   5   6      294.51      336.52     13.69 o 
 -13   6   6      234.95      187.69     15.84 o 
 -12   6   6       82.40       87.36     10.95 o 
 -11   6   6      119.77       96.08     10.96 o 
 -10   6   6      404.35      415.12     15.66 o 
  -9   6   6       12.69        8.10      7.22 o 
  -8   6   6      834.49      806.02     19.80 o 
  -7   6   6        3.24        3.30      5.07 o 
  -6   6   6       40.91       33.31      4.91 o 
  -5   6   6      654.97      638.08     12.10 o 
  -4   6   6       59.23       58.18      4.26 o 
  -3   6   6       92.81      103.48      4.31 o 
  -2   6   6      659.65      666.43     12.49 o 
  -1   6   6     1553.31     1543.49     25.31 o 
   0   6   6        1.21        3.14      3.21 o 
   1   6   6     1258.23     1265.17     21.05 o 
   2   6   6       44.21       40.48      3.55 o 
   3   6   6      778.32      727.45     13.92 o 
   4   6   6      143.87      146.51      5.68 o 
   5   6   6      375.18      390.52      9.39 o 
   6   6   6      177.57      161.32      5.89 o 
   7   6   6        9.78       15.59      4.84 o 
   8   6   6      427.08      384.92     11.02 o 
   9   6   6      129.93      147.80      8.37 o 
  10   6   6      287.70      315.42     12.94 o 
  11   6   6       38.25       22.42      8.39 o 
 -13   7   6       61.19       41.64     14.00 o 
 -12   7   6      343.07      330.67     15.74 o 
 -11   7   6      109.37      122.25     11.15 o 
 -10   7   6        0.02       -4.74      8.34 o 
  -9   7   6       76.26       74.17      8.97 o 
  -8   7   6       18.35       19.59      7.17 o 
  -7   7   6       41.72       44.05      5.80 o 
  -6   7   6      602.87      614.17     14.49 o 
  -5   7   6     1050.58     1062.21     19.36 o 
  -4   7   6      138.17      154.38      5.10 o 
  -3   7   6      105.59       86.46      4.16 o 
  -2   7   6       56.51       65.74      3.92 o 
  -1   7   6      107.89      120.33      4.97 o 
   0   7   6      405.16      424.79      8.98 o 
   1   7   6        5.35        6.67      3.09 o 
   2   7   6      178.41      210.32      5.91 o 
   3   7   6       28.31       51.42      3.71 o 
   4   7   6      131.22      127.26      5.27 o 
   5   7   6       17.95       20.59      4.30 o 
   6   7   6     1027.91      929.73     18.94 o 
   7   7   6       27.95       14.15      4.76 o 
   8   7   6       37.34       28.42      5.71 o 
   9   7   6      125.28      108.64      7.73 o 
  10   7   6       20.58       14.81      7.47 o 
  11   7   6      152.29      137.66      9.92 o 
 -13   8   6        4.11       -1.72     13.15 o 
 -12   8   6       18.62       24.20     11.81 o 
 -11   8   6      102.27       89.81     10.37 o 
 -10   8   6        0.71       -7.33      8.63 o 
  -9   8   6      130.82      136.17     10.04 o 
  -8   8   6      145.35      145.86      9.15 o 
  -7   8   6      879.43      866.39     25.05 o 
  -6   8   6     1657.83     1563.75     30.51 o 
  -5   8   6      505.00      501.49     12.47 o 
  -4   8   6       25.76       28.78      4.00 o 
  -3   8   6     1739.88     1767.28     28.90 o 
  -2   8   6      268.38      293.20      7.37 o 
  -1   8   6      223.73      226.90      7.33 o 
   0   8   6        0.70        2.11      2.80 o 
   1   8   6      235.37      260.48      6.63 o 
   2   8   6        0.46        1.06      3.02 o 
   3   8   6       16.71        8.10      3.39 o 
   4   8   6        4.99        9.36      3.55 o 
   5   8   6        4.38        4.00      3.52 o 
   6   8   6       82.27       77.22      5.01 o 
   7   8   6      165.93      138.27      6.39 o 
   8   8   6       79.03       58.17      6.03 o 
   9   8   6       30.83       12.56      6.45 o 
  10   8   6      532.83      549.56     16.86 o 
  11   8   6        9.24       18.35      8.34 o 
 -12   9   6       45.54       45.14     15.47 o 
 -11   9   6       19.88       23.93     11.13 o 
 -10   9   6       36.74       33.55      9.24 o 
  -9   9   6       13.54       11.94      8.20 o 
  -8   9   6      174.35      173.70     10.81 o 
  -7   9   6       73.56       87.97      7.40 o 
  -6   9   6       36.32       26.98      5.46 o 
  -5   9   6      264.35      281.21      8.60 o 
  -4   9   6        4.13        6.06      4.22 o 
  -3   9   6     1750.39     1706.60     30.55 o 
  -2   9   6      972.92      990.49     17.39 o 
  -1   9   6       59.44       66.93      4.47 o 
   0   9   6       31.50       30.65      3.90 o 
   1   9   6      218.28      200.32      7.16 o 
   2   9   6        5.18        7.73      3.10 o 
   3   9   6      364.53      302.36      9.24 o 
   4   9   6        1.14        2.00      4.21 o 
   5   9   6      315.85      258.36      8.68 o 
   6   9   6       31.43       29.79      4.29 o 
   7   9   6        0.64       -1.78      4.47 o 
   8   9   6       19.03       18.56      5.57 o 
   9   9   6       12.48       21.77      7.50 o 
  10   9   6       92.08       86.33      9.27 o 
 -12  10   6       55.61       49.87     16.24 o 
 -11  10   6      159.14      145.22     13.31 o 
 -10  10   6        1.54      -16.58      9.77 o 
  -9  10   6      266.68      258.91     14.08 o 
  -8  10   6      416.92      422.53     19.42 o 
  -7  10   6      335.05      296.65     12.93 o 
  -6  10   6      676.03      678.33     20.41 o 
  -5  10   6      261.42      248.28      8.31 o 
  -4  10   6       82.51       84.63      5.86 o 
  -3  10   6     3151.42     3148.91     57.38 o 
  -2  10   6     1272.97     1261.39     26.17 o 
  -1  10   6      336.71      318.97      9.01 o 
   0  10   6      201.50      199.25      6.83 o 
   1  10   6      113.64      115.51      5.33 o 
   2  10   6        2.53        9.75      3.41 o 
   3  10   6       16.36       19.22      4.15 o 
   4  10   6        3.79        5.75      5.77 o 
   5  10   6      190.68      194.36     13.77 o 
   6  10   6       95.06       87.99      9.30 o 
   7  10   6        4.26       -2.31      4.98 o 
   8  10   6      230.58      227.64      9.95 o 
   9  10   6        2.32       17.26      7.50 o 
  10  10   6       13.81       33.13      8.34 o 
 -12  11   6       38.61       44.55     16.49 o 
 -11  11   6      280.88      301.33     21.51 o 
 -10  11   6       13.81       24.46     11.80 o 
  -9  11   6      126.89      139.16     13.32 o 
  -8  11   6       54.57       26.73     10.59 o 
  -7  11   6      187.36      182.31     13.51 o 
  -6  11   6       10.00        6.56      6.63 o 
  -5  11   6      170.09      166.52      8.30 o 
  -4  11   6      193.00      191.76      8.74 o 
  -3  11   6       94.56      100.00      7.81 o 
  -2  11   6     2032.64     1993.82     37.07 o 
  -1  11   6      248.25      256.84      8.03 o 
   0  11   6      128.09      133.84      5.83 o 
   1  11   6      248.00      281.29     10.70 o 
   2  11   6      173.41      200.66      6.62 o 
   3  11   6      245.37      212.39      8.68 o 
   4  11   6      860.89      812.93     31.37 o 
   5  11   6        2.80       10.81      9.57 o 
   6  11   6      321.85      350.97     13.66 o 
   7  11   6      156.01      148.43     10.26 o 
   8  11   6       34.95       35.94      6.09 o 
   9  11   6       46.43       59.63      7.48 o 
  10  11   6       81.87      101.88      9.37 o 
 -11  12   6       18.54       13.57     15.07 o 
 -10  12   6      107.51      111.13     16.82 o 
  -9  12   6       13.76       28.30     11.78 o 
  -8  12   6      419.20      416.12     24.53 o 
  -7  12   6        7.26       10.61      9.46 o 
  -6  12   6      687.41      663.44     20.27 o 
  -5  12   6       46.30       57.20      7.46 o 
  -4  12   6      699.31      691.05     18.03 o 
  -3  12   6      965.42      949.90     22.79 o 
  -2  12   6        6.97        9.34      5.11 o 
  -1  12   6      520.20      525.31     12.43 o 
   0  12   6      204.58      176.39      7.04 o 
   1  12   6     1191.32     1129.07     22.62 o 
   2  12   6      481.39      463.01     11.25 o 
   3  12   6      418.88      433.71     14.61 o 
   4  12   6       52.86       40.57      9.23 o 
   5  12   6     1137.85     1146.27     34.42 o 
   6  12   6        4.02       -8.44      9.37 o 
   7  12   6      376.89      350.83     11.05 o 
   8  12   6      223.47      253.00      9.79 o 
   9  12   6      151.54      151.62      8.59 o 
 -11  13   6       58.55       52.61     15.99 o 
 -10  13   6       14.94       -6.11     16.03 o 
  -9  13   6      431.43      437.82     31.53 o 
  -8  13   6       41.00       41.44     12.87 o 
  -7  13   6      865.02      929.74     28.55 o 
  -6  13   6      137.20      139.41      9.01 o 
  -5  13   6     2617.06     2593.64     62.50 o 
  -4  13   6      681.40      669.21     19.78 o 
  -3  13   6      134.92      143.12      7.96 o 
  -2  13   6      589.31      569.23     14.55 o 
  -1  13   6        5.12       12.72      5.12 o 
   0  13   6      761.11      752.73     16.07 o 
   1  13   6      397.80      379.48     15.03 o 
   2  13   6      286.24      302.08      8.59 o 
   3  13   6        4.24        2.82      5.90 o 
   4  13   6      834.78      846.91     27.57 o 
   5  13   6      148.93      151.77     12.72 o 
   6  13   6     1027.76     1058.77     46.00 o 
   7  13   6       89.59       87.15      9.45 o 
   8  13   6       99.77      108.47      6.91 o 
   9  13   6      270.25      265.70     11.20 o 
 -10  14   6      575.86      634.22     57.34 o 
  -9  14   6      336.64      396.53     25.91 o 
  -8  14   6      913.58     1017.54     56.63 o 
  -7  14   6        2.93       -5.55      9.45 o 
  -6  14   6     1104.42     1078.44     30.72 o 
  -5  14   6      584.66      592.78     18.04 o 
  -4  14   6      753.23      756.35     20.66 o 
  -3  14   6      562.74      594.39     17.22 o 
  -2  14   6      300.98      292.02     10.73 o 
  -1  14   6     1640.39     1580.24     32.20 o 
   0  14   6      116.99      106.37      6.27 o 
   1  14   6      389.06      429.53     11.47 o 
   2  14   6       61.35       63.81      5.11 o 
   3  14   6     1312.73     1347.58     36.67 o 
   4  14   6        6.19       17.63     10.66 o 
   5  14   6      615.56      650.01     34.67 o 
   6  14   6      216.93      227.83     17.73 o 
   7  14   6     1633.63     1660.29     54.26 o 
   8  14   6       75.26       80.26      6.43 o 
  -9  15   6      967.14      978.77     34.78 o 
  -8  15   6       37.22       20.53     12.55 o 
  -7  15   6      103.18      120.00     13.37 o 
  -6  15   6      485.05      461.12     27.08 o 
  -5  15   6     1471.02     1433.75     34.48 o 
  -4  15   6      656.04      652.40     18.95 o 
  -3  15   6      192.37      206.80      9.96 o 
  -2  15   6      986.30      983.35     24.72 o 
  -1  15   6      671.86      651.49     16.78 o 
   0  15   6     1546.97     1525.95     32.62 o 
   1  15   6       17.38       12.46      5.30 o 
   2  15   6     1612.57     1570.87     34.08 o 
   3  15   6        0.77       -4.10      7.30 o 
   4  15   6     1360.06     1353.39     44.91 o 
   5  15   6        8.73        9.42     12.66 o 
   6  15   6      778.50      829.30     32.67 o 
   7  15   6      845.76      901.50     58.36 o 
  -9  16   6      280.62      243.18     18.36 o 
  -8  16   6     1279.83     1312.49     71.18 o 
  -7  16   6      145.71      114.59     15.99 o 
  -6  16   6      918.80      958.96     39.66 o 
  -5  16   6      224.93      208.81     11.14 o 
  -4  16   6      456.49      495.87     16.30 o 
  -3  16   6      519.97      501.52     16.13 o 
  -2  16   6     1024.82     1007.63     26.59 o 
  -1  16   6      633.70      617.84     24.49 o 
   0  16   6      194.74      180.62      8.15 o 
   1  16   6     1329.07     1307.67     28.36 o 
   2  16   6        0.23        2.22      5.28 o 
   3  16   6     1849.19     1858.22     54.43 o 
   4  16   6      349.18      354.90     22.65 o 
   5  16   6      786.62      806.10     36.24 o 
   6  16   6      386.31      365.22     32.36 o 
   7  16   6      304.55      315.27     29.11 o 
  -8  17   6        1.82       30.81     15.06 o 
  -7  17   6      808.56      875.51     43.71 o 
  -6  17   6      395.61      400.59     22.68 o 
  -5  17   6     1109.17     1177.76     55.46 o 
  -4  17   6     1356.27     1365.74     33.55 o 
  -3  17   6      612.17      601.53     18.33 o 
  -2  17   6     1831.01     1829.06     42.23 o 
  -1  17   6      266.65      283.33     11.13 o 
   0  17   6     1049.67     1057.10     24.17 o 
   1  17   6       11.00       14.02      6.19 o 
   2  17   6     1965.12     1996.88     66.55 o 
   3  17   6        5.75       15.94      6.68 o 
   4  17   6     1216.53     1233.59     81.92 o 
   5  17   6      107.19       92.96     16.76 o 
   6  17   6      398.40      371.40     32.22 o 
  -7  18   6      131.36      148.17     19.98 o 
  -6  18   6      733.27      769.72     37.43 o 
  -5  18   6      129.20      127.12     15.71 o 
  -4  18   6      804.19      803.75     38.03 o 
  -3  18   6      883.55      853.93     24.75 o 
  -2  18   6      525.38      558.64     17.47 o 
  -1  18   6     1452.27     1478.85     46.47 o 
   0  18   6      162.26      172.41      8.56 o 
   1  18   6     1657.19     1622.57     50.61 o 
   2  18   6      232.83      292.31     14.73 o 
   3  18   6      998.35      992.69     33.27 o 
   4  18   6        2.20        3.83      8.32 o 
   5  18   6      865.67      790.26     58.76 o 
  -5  19   6      443.78      458.33     24.97 o 
  -4  19   6       92.87       92.94     12.45 o 
  -3  19   6      561.46      591.51     24.24 o 
  -2  19   6      450.92      413.62     15.97 o 
  -1  19   6      631.33      628.99     18.91 o 
   0  19   6      256.03      228.76     15.13 o 
   1  19   6       20.54       27.85      9.40 o 
   2  19   6     1622.69     1591.81     46.37 o 
   3  19   6       47.82       40.59      7.20 o 
  -3  20   6      487.18      470.89     23.31 o 
  -2  20   6       43.71       68.93      9.74 o 
  -1  20   6      798.97      743.62     22.83 o 
   0  20   6        8.30        5.09      8.80 o 
   1  20   6      648.59      628.94     20.53 o 
 -13   1   7      116.80      126.65     16.16 o 
 -12   1   7        5.67        4.69     13.19 o 
 -11   1   7       12.78       25.07     10.97 o 
 -10   1   7      120.93      114.88     10.72 o 
  -9   1   7      250.55      246.44     17.71 o 
  -8   1   7      225.30      213.36     10.76 o 
  -7   1   7        1.01        5.72      6.09 o 
  -6   1   7      337.55      368.22      9.78 o 
  -5   1   7      167.94      194.38      6.87 o 
  -4   1   7      656.48      640.71     11.87 o 
  -3   1   7       23.06       24.43      3.40 o 
  -2   1   7        0.07        3.87      3.17 o 
  -1   1   7       11.17       11.50      2.70 o 
   0   1   7       11.85       18.73      3.29 o 
   1   1   7      428.70      424.62      8.63 o 
   2   1   7      423.11      402.61      8.68 o 
   3   1   7      123.87      134.45      5.41 o 
   4   1   7        8.35       13.14      4.50 o 
   5   1   7       17.41       15.28      5.15 o 
   6   1   7      154.22      140.99      9.37 o 
   7   1   7       45.57       45.32      6.19 o 
   8   1   7      297.27      308.74     10.49 o 
   9   1   7        0.23       -3.78      7.77 o 
  10   1   7      154.86      164.68     12.83 o 
  11   1   7      165.39      181.26     13.83 o 
 -13   2   7      108.16       94.91     15.72 o 
 -12   2   7       18.32        7.35     12.59 o 
 -11   2   7      294.53      330.35     20.13 o 
 -10   2   7        3.57       25.33     10.10 o 
  -9   2   7        7.70       15.29      8.64 o 
  -8   2   7      668.71      649.31     19.96 o 
  -7   2   7      189.72      171.06      9.23 o 
  -6   2   7       71.61       89.10      6.12 o 
  -5   2   7       81.87       87.09      5.26 o 
  -4   2   7      206.71      219.61      6.15 o 
  -3   2   7       63.94       79.92      4.09 o 
  -2   2   7        7.25        5.94      3.20 o 
  -1   2   7      226.62      210.63      6.13 o 
   0   2   7     1524.80     1569.71     26.03 o 
   1   2   7     1863.04     1818.82     28.84 o 
   2   2   7      585.50      558.82     10.70 o 
   3   2   7     2788.42     2721.71     46.96 o 
   4   2   7     1004.93      927.83     18.17 o 
   5   2   7      909.45      877.90     18.51 o 
   6   2   7        7.18        5.16      5.31 o 
   7   2   7      366.56      367.66     11.00 o 
   8   2   7       18.49       13.87      6.73 o 
   9   2   7      109.65       98.29      9.16 o 
  10   2   7        5.83        6.13      8.44 o 
  11   2   7      144.69      168.63     13.39 o 
 -13   3   7        1.91        1.99     13.84 o 
 -12   3   7      498.41      543.21     25.19 o 
 -11   3   7      217.36      214.18     14.25 o 
 -10   3   7      383.14      363.07     15.43 o 
  -9   3   7      334.81      330.36     14.39 o 
  -8   3   7      925.06      909.80     23.39 o 
  -7   3   7     1113.39     1141.80     27.39 o 
  -6   3   7        9.94       10.26      5.59 o 
  -5   3   7      556.15      553.79     14.56 o 
  -4   3   7       60.75       63.76      4.30 o 
  -3   3   7      371.20      370.93      7.83 o 
  -2   3   7       60.06       67.18      4.48 o 
  -1   3   7      506.93      496.99     10.07 o 
   0   3   7      563.06      592.17     11.36 o 
   1   3   7     4177.64     4110.92     64.70 o 
   2   3   7       68.54       55.32      4.11 o 
   3   3   7     1880.76     1815.68     32.33 o 
   4   3   7      495.74      485.89     11.37 o 
   5   3   7        7.49        6.06      4.80 o 
   6   3   7      448.09      442.92     11.90 o 
   7   3   7      288.69      250.49      9.66 o 
   8   3   7      140.30      128.64      8.83 o 
   9   3   7        1.79       16.17      7.85 o 
  10   3   7      110.33      130.38     10.12 o 
  11   3   7       21.52       35.33     25.95 o 
 -13   4   7      453.68      426.74     23.29 o 
 -12   4   7       50.86       68.76     12.94 o 
 -11   4   7      406.00      414.33     17.01 o 
 -10   4   7      335.02      349.81     14.29 o 
  -9   4   7      160.46      176.33     11.35 o 
  -8   4   7     1099.44     1074.58     28.44 o 
  -7   4   7      210.20      207.62      9.92 o 
  -6   4   7     1009.51     1019.48     21.40 o 
  -5   4   7       80.14       84.10      5.94 o 
  -4   4   7     1882.73     1937.45     29.44 o 
  -3   4   7      136.97      145.81      5.46 o 
  -2   4   7      820.24      803.95     14.77 o 
  -1   4   7      121.68      115.63      5.38 o 
   0   4   7     4412.23     4201.66     68.63 o 
   1   4   7      497.84      487.44     10.80 o 
   2   4   7       49.51       58.72      4.89 o 
   3   4   7      308.02      326.92      8.35 o 
   4   4   7       31.23       21.25      4.56 o 
   5   4   7      594.09      592.71     13.27 o 
   6   4   7      168.49      169.07      7.98 o 
   7   4   7      704.65      691.28     18.34 o 
   8   4   7       44.71       44.73      7.74 o 
   9   4   7      316.07      357.91     13.27 o 
  10   4   7        2.40       -6.58      8.13 o 
 -12   5   7      575.21      561.37     22.27 o 
 -11   5   7      218.09      241.46     16.87 o 
 -10   5   7      438.79      485.01     23.09 o 
  -9   5   7      217.53      209.27     11.13 o 
  -8   5   7      972.11      949.17     25.72 o 
  -7   5   7      704.90      692.79     20.72 o 
  -6   5   7      133.45      129.78      7.70 o 
  -5   5   7     1000.27      988.02     23.64 o 
  -4   5   7       71.05       68.76      5.36 o 
  -3   5   7     1295.25     1266.16     22.45 o 
  -2   5   7       37.38       45.18      4.58 o 
  -1   5   7     3388.54     3334.73     55.04 o 
   0   5   7       57.78       65.47      4.41 o 
   1   5   7       76.17       89.27      5.11 o 
   2   5   7     2819.88     2834.29     49.34 o 
   3   5   7     1260.11     1181.71     23.23 o 
   4   5   7      453.28      510.58     12.01 o 
   5   5   7       53.25       40.70      5.60 o 
   6   5   7      509.86      485.80     13.45 o 
   7   5   7      177.27      160.05      9.98 o 
   8   5   7      739.21      758.77     19.85 o 
   9   5   7        5.25       14.17      7.68 o 
  10   5   7      502.90      549.14     18.26 o 
 -12   6   7       14.29        8.03     11.20 o 
 -11   6   7      508.56      557.09     21.76 o 
 -10   6   7      365.71      381.80     17.23 o 
  -9   6   7     1130.66     1108.18     29.69 o 
  -8   6   7     1597.24     1616.02     38.63 o 
  -7   6   7     1260.69     1247.20     31.84 o 
  -6   6   7     2796.00     2857.81     55.97 o 
  -5   6   7      122.12      120.70      7.29 o 
  -4   6   7     2493.67     2472.07     46.06 o 
  -3   6   7        6.79        9.00      3.33 o 
  -2   6   7     2061.79     2010.27     33.78 o 
  -1   6   7      153.44      165.30      6.45 o 
   0   6   7     1249.37     1194.66     22.55 o 
   1   6   7     1106.18     1111.33     21.23 o 
   2   6   7     1805.73     1732.71     31.39 o 
   3   6   7     3599.80     3432.99     61.84 o 
   4   6   7     1115.58      989.31     20.26 o 
   5   6   7      129.97      169.03      7.77 o 
   6   6   7      140.35      130.87      8.26 o 
   7   6   7      831.54      894.77     22.01 o 
   8   6   7        2.98        5.21      6.96 o 
   9   6   7      628.47      649.19     18.53 o 
  10   6   7       26.68       41.26      9.25 o 
 -12   7   7      215.25      231.40     15.97 o 
 -11   7   7       96.53       72.54     12.24 o 
 -10   7   7      148.84      162.64     12.67 o 
  -9   7   7     1520.21     1558.92     50.40 o 
  -8   7   7      160.87      150.75     10.96 o 
  -7   7   7     1954.65     1945.97     46.56 o 
  -6   7   7       77.45       69.05      7.01 o 
  -5   7   7     2012.71     1974.75     37.77 o 
  -4   7   7       14.67       15.77      5.55 o 
  -3   7   7     3740.14     3742.86     67.44 o 
  -2   7   7       75.87       83.28      6.14 o 
  -1   7   7     3232.82     3245.25     58.43 o 
   0   7   7      873.57      832.06     16.78 o 
   1   7   7     1583.24     1497.11     27.46 o 
   2   7   7     1818.22     1754.33     31.67 o 
   3   7   7      803.37      822.63     18.48 o 
   4   7   7     2476.15     2332.42     47.82 o 
   5   7   7      135.71      123.08      6.96 o 
   6   7   7     1381.47     1344.25     28.08 o 
   7   7   7       28.90       28.37      6.81 o 
   8   7   7      847.66      831.29     21.26 o 
   9   7   7       22.05       16.38      8.18 o 
  10   7   7     1400.10     1445.16     35.49 o 
 -12   8   7       20.27       -4.16     12.78 o 
 -11   8   7      425.57      455.96     19.78 o 
 -10   8   7      228.63      240.22     14.60 o 
  -9   8   7     1507.20     1511.65     40.77 o 
  -8   8   7      628.53      611.22     21.09 o 
  -7   8   7      243.79      262.13     12.67 o 
  -6   8   7       41.26       52.15      6.91 o 
  -5   8   7      202.34      214.06      9.11 o 
  -4   8   7     3350.75     3393.85     65.35 o 
  -3   8   7       28.31       30.97      5.77 o 
  -2   8   7     2542.81     2556.92     49.88 o 
  -1   8   7      380.92      373.07     10.91 o 
   0   8   7     1606.07     1661.21     33.45 o 
   1   8   7      816.29      808.28     17.32 o 
   2   8   7      889.27      942.06     19.56 o 
   3   8   7      738.80      745.52     16.94 o 
   4   8   7      351.67      348.75     14.03 o 
   5   8   7     1231.56     1228.49     25.98 o 
   6   8   7      119.08      119.61      7.42 o 
   7   8   7     1295.23     1256.53     28.68 o 
   8   8   7       45.98       37.85      7.18 o 
   9   8   7     1195.00     1283.28     40.46 o 
  10   8   7       79.14       91.51     16.69 o 
 -11   9   7      322.25      377.32     20.46 o 
 -10   9   7     2250.72     2151.52     72.19 o 
  -9   9   7       54.35       57.51     13.14 o 
  -8   9   7      376.66      360.26     22.18 o 
  -7   9   7     3492.39     3549.31     87.98 o 
  -6   9   7     1753.74     1797.70     37.36 o 
  -5   9   7      517.23      501.81     14.36 o 
  -4   9   7       58.86       58.20      6.89 o 
  -3   9   7     2023.82     2000.02     39.91 o 
  -2   9   7      804.70      812.11     18.71 o 
  -1   9   7     2982.44     2934.15     56.69 o 
   0   9   7      255.23      250.30      8.59 o 
   1   9   7     2607.59     2536.03     49.32 o 
   2   9   7     1468.74     1469.20     28.72 o 
   3   9   7     1124.36     1089.21     23.06 o 
   4   9   7     1732.43     1717.45     36.67 o 
   5   9   7      349.61      341.91     10.70 o 
   6   9   7     1210.49     1317.48     31.37 o 
   7   9   7      153.96      180.72      9.59 o 
   8   9   7     1083.93     1096.57     30.71 o 
   9   9   7       42.89       56.60      9.85 o 
 -11  10   7      454.69      479.63     35.06 o 
 -10  10   7      292.42      342.20     22.25 o 
  -9  10   7      314.89      330.43     18.08 o 
  -8  10   7     1433.17     1427.79     54.91 o 
  -7  10   7        7.93       15.12     10.35 o 
  -6  10   7     2922.65     2908.37     57.55 o 
  -5  10   7      301.65      295.56     10.89 o 
  -4  10   7     1019.01     1053.77     32.70 o 
  -3  10   7      283.54      271.14      9.59 o 
  -2  10   7     1001.88     1029.78     22.53 o 
  -1  10   7      464.87      450.74     13.32 o 
   0  10   7     4273.33     4179.22     79.48 o 
   1  10   7      415.20      396.42     11.39 o 
   2  10   7     2597.06     2526.44     49.41 o 
   3  10   7     1796.14     1712.23     35.93 o 
   4  10   7      155.50      173.16      7.32 o 
   5  10   7     2060.33     2032.96     46.87 o 
   6  10   7      110.41      127.30      8.19 o 
   7  10   7      664.53      615.44     17.73 o 
   8  10   7        8.37       19.77      8.41 o 
   9  10   7      638.55      643.73     19.17 o 
 -11  11   7      404.29      389.80     24.21 o 
 -10  11   7      284.72      316.08     19.07 o 
  -9  11   7      753.17      795.85     29.62 o 
  -8  11   7       74.60       89.38     12.87 o 
  -7  11   7     1571.09     1494.85     46.00 o 
  -6  11   7        7.74       16.35      7.37 o 
  -5  11   7     1944.08     1937.64     42.20 o 
  -4  11   7       19.25       35.85      6.98 o 
  -3  11   7     2455.61     2387.14     47.20 o 
  -2  11   7      105.95      104.39      7.28 o 
  -1  11   7      652.86      645.53     15.98 o 
   0  11   7       58.63       76.51      6.09 o 
   1  11   7     1636.92     1688.63     34.31 o 
   2  11   7      573.71      587.42     14.56 o 
   3  11   7      315.38      332.95     10.32 o 
   4  11   7      768.57      816.13     24.01 o 
   5  11   7      188.30      190.31      8.95 o 
   6  11   7     1184.57     1227.50     28.49 o 
   7  11   7       47.87       49.23      7.62 o 
   8  11   7      579.00      563.48     16.96 o 
 -10  12   7      372.50      382.00     20.96 o 
  -9  12   7      286.13      309.92     18.38 o 
  -8  12   7      317.68      329.12     16.76 o 
  -7  12   7      252.66      211.78     15.10 o 
  -6  12   7     1214.24     1147.76     32.30 o 
  -5  12   7       43.00       44.79      7.88 o 
  -4  12   7      934.50      912.09     22.78 o 
  -3  12   7        8.82       11.98      6.09 o 
  -2  12   7     2152.75     2077.43     41.52 o 
  -1  12   7      326.89      336.76     10.58 o 
   0  12   7      127.49      159.06      7.37 o 
   1  12   7      770.22      722.79     19.04 o 
   2  12   7     1814.52     1763.20     35.66 o 
   3  12   7      833.98      818.59     21.23 o 
   4  12   7       15.78       15.93      7.53 o 
   5  12   7     1219.13     1285.10     37.19 o 
   6  12   7      102.90      102.93      7.57 o 
   7  12   7      907.26      976.72     25.58 o 
   8  12   7       53.63       46.68      6.87 o 
 -10  13   7      556.49      601.52     29.71 o 
  -9  13   7      221.64      236.84     15.68 o 
  -8  13   7      164.03      149.68     13.61 o 
  -7  13   7      193.50      211.63     14.29 o 
  -6  13   7       39.69       52.10     11.75 o 
  -5  13   7      469.72      495.94     16.53 o 
  -4  13   7       97.79      107.28      8.61 o 
  -3  13   7      822.02      815.16     20.69 o 
  -2  13   7      311.13      280.24      9.99 o 
  -1  13   7      622.38      633.83     15.88 o 
   0  13   7      461.53      405.67     12.81 o 
   1  13   7      593.45      566.21     15.57 o 
   2  13   7     1011.79      989.07     28.20 o 
   3  13   7      399.38      422.66     13.64 o 
   4  13   7      231.17      212.17     14.35 o 
   5  13   7        4.89        4.24     11.17 o 
   6  13   7      838.99      870.43     41.26 o 
   7  13   7       32.54       35.28      6.56 o 
  -9  14   7      147.47      176.55     17.02 o 
  -8  14   7      569.57      567.04     22.08 o 
  -7  14   7       73.25       82.92     15.65 o 
  -6  14   7      678.15      706.68     35.38 o 
  -5  14   7       28.49       31.20      8.16 o 
  -4  14   7      422.64      420.18     16.66 o 
  -3  14   7      186.76      165.18      9.48 o 
  -2  14   7     2184.19     2077.66     43.63 o 
  -1  14   7      223.82      217.60      8.74 o 
   0  14   7       62.59       59.58      6.13 o 
   1  14   7       17.43       24.57      5.91 o 
   2  14   7       30.58       27.10      6.59 o 
   3  14   7      396.27      405.93     24.40 o 
   4  14   7      290.52      325.98     20.17 o 
   5  14   7       81.86      114.46     23.62 o 
   6  14   7       16.14       11.25     14.46 o 
   7  14   7      270.92      237.17     19.25 o 
  -8  15   7       34.52       74.40     15.95 o 
  -7  15   7      179.99      214.39     16.13 o 
  -6  15   7       15.77       15.52     12.06 o 
  -5  15   7       74.14       86.13      9.34 o 
  -4  15   7       59.37       60.21      8.57 o 
  -3  15   7     1029.56     1033.99     26.51 o 
  -2  15   7      100.68       92.31     10.43 o 
  -1  15   7      122.55      129.53      7.87 o 
   0  15   7      258.67      229.63      9.08 o 
   1  15   7      236.23      259.34     10.21 o 
   2  15   7      181.39      191.08     12.40 o 
   3  15   7       43.34       47.24      6.88 o 
   4  15   7      302.95      285.84     21.71 o 
   5  15   7      141.97      158.69     22.58 o 
   6  15   7      105.22       85.89     22.24 o 
  -7  16   7      169.96      169.02     17.92 o 
  -6  16   7       36.13       35.91     12.57 o 
  -5  16   7       53.12       51.03     12.52 o 
  -4  16   7      334.84      338.24     13.69 o 
  -3  16   7      198.17      188.02     10.46 o 
  -2  16   7       33.49       34.71      7.88 o 
  -1  16   7      240.79      235.81      9.81 o 
   0  16   7       32.07       30.72      6.33 o 
   1  16   7      218.77      223.46     12.78 o 
   2  16   7        1.96        1.06      5.81 o 
   3  16   7      240.70      251.41     10.16 o 
   4  16   7        2.00        5.09     15.37 o 
   5  16   7      224.24      265.67     30.33 o 
  -6  17   7       51.54       57.05     15.33 o 
  -5  17   7      109.56      111.63     15.56 o 
  -4  17   7        1.71        2.24      8.51 o 
  -3  17   7      100.57      104.69      9.27 o 
  -2  17   7       46.70       38.26      7.88 o 
  -1  17   7      183.26      199.78     13.62 o 
   0  17   7       66.68       78.65     10.85 o 
   1  17   7       55.34       65.00      7.57 o 
   2  17   7       14.24       16.64      6.38 o 
   3  17   7       91.71       84.17      6.73 o 
   4  17   7       22.92       17.81     15.97 o 
  -5  18   7       19.11       12.85     16.35 o 
  -4  18   7       86.26      104.81     15.17 o 
  -3  18   7       88.35      102.16      9.61 o 
  -2  18   7        8.06        6.01      8.06 o 
  -1  18   7        0.64       10.23      7.49 o 
   0  18   7       21.97       23.98      7.59 o 
   1  18   7        3.14       -2.95      7.67 o 
   2  18   7        2.64        6.42      7.02 o 
  -1  19   7        2.42       -5.77     15.86 o 
 -12   0   8       19.53       14.07     20.53 o 
 -11   0   8      783.42      832.87     42.61 o 
 -10   0   8       40.02        5.58     15.03 o 
  -9   0   8     4099.17     4006.96    137.07 o 
  -8   0   8      237.93      181.52     17.73 o 
  -7   0   8      164.55      194.99     17.37 o 
  -6   0   8        5.27        4.51     12.19 o 
  -5   0   8     4815.00     4902.72    164.28 o 
  -4   0   8     1699.67     1788.58     40.45 o 
  -3   0   8      667.42      657.44     19.36 o 
  -2   0   8     2969.60     3094.95     78.95 o 
  -1   0   8      247.32      227.69      9.91 o 
   0   0   8     2448.52     2468.78     80.43 o 
   1   0   8      192.30      229.04      9.93 o 
   2   0   8     1479.49     1503.45     40.77 o 
   3   0   8       15.59        4.71      7.06 o 
   4   0   8     1131.87     1086.76     31.31 o 
   5   0   8       71.45       62.71     10.67 o 
   6   0   8      914.83      904.41     31.17 o 
   7   0   8     1282.79     1332.23     42.76 o 
   8   0   8      955.94      973.27     41.01 o 
   9   0   8      375.54      431.39     28.32 o 
 -12   1   8     1040.64     1012.35     37.22 o 
 -11   1   8        4.61        9.96     11.48 o 
 -10   1   8      993.99      979.85     30.26 o 
  -9   1   8       30.41       37.67     10.71 o 
  -8   1   8      740.23      741.68     24.19 o 
  -7   1   8       40.96       46.06      9.66 o 
  -6   1   8     2509.53     2423.95     60.21 o 
  -5   1   8      759.64      791.35     20.19 o 
  -4   1   8     2857.09     2855.89     47.45 o 
  -3   1   8     1581.53     1591.53     26.64 o 
  -2   1   8     1821.96     1859.44     31.75 o 
  -1   1   8     2905.97     2991.76     51.41 o 
   0   1   8      420.94      408.39     13.29 o 
   1   1   8     2708.89     2625.38     45.65 o 
   2   1   8       35.29       28.54      4.74 o 
   3   1   8     1609.49     1612.91     32.52 o 
   4   1   8      130.69      114.55      7.29 o 
   5   1   8     1215.15     1189.67     25.46 o 
   6   1   8      349.17      374.57     12.74 o 
   7   1   8     1237.05     1277.77     29.06 o 
   8   1   8      134.13      155.85     10.86 o 
   9   1   8      380.33      437.09     18.26 o 
 -12   2   8      316.90      300.63     29.20 o 
 -11   2   8      144.55      135.08     14.45 o 
 -10   2   8      172.58      173.44     13.55 o 
  -9   2   8      756.89      771.71     28.85 o 
  -8   2   8       61.90       65.28     10.39 o 
  -7   2   8     1012.80      997.50     29.06 o 
  -6   2   8       88.13       99.89      9.12 o 
  -5   2   8     2694.04     2628.22     55.06 o 
  -4   2   8      558.45      548.46     12.44 o 
  -3   2   8      826.03      808.04     16.00 o 
  -2   2   8      692.29      709.90     17.08 o 
  -1   2   8     1612.91     1607.11     32.55 o 
   0   2   8      598.33      574.57     14.36 o 
   1   2   8       26.68       24.71      5.62 o 
   2   2   8     2142.79     2087.82     38.70 o 
   3   2   8        1.56       -0.57      5.60 o 
   4   2   8      695.86      742.77     17.61 o 
   5   2   8      112.59      125.51      7.75 o 
   6   2   8     1502.37     1444.93     30.31 o 
   7   2   8      373.20      395.01     21.07 o 
   8   2   8      193.71      209.66     11.66 o 
   9   2   8      296.24      286.46     15.15 o 
 -12   3   8      240.11      251.89     17.92 o 
 -11   3   8       66.78       88.64     14.11 o 
 -10   3   8      686.79      727.95     25.17 o 
  -9   3   8        6.13       -3.29     10.34 o 
  -8   3   8      933.66      886.42     27.30 o 
  -7   3   8      103.28      118.31     11.01 o 
  -6   3   8      556.32      573.17     20.58 o 
  -5   3   8      102.03      119.62      9.79 o 
  -4   3   8      406.74      421.22     10.82 o 
  -3   3   8     1032.80     1082.39     20.33 o 
  -2   3   8       19.90       25.04      5.50 o 
  -1   3   8     1135.07     1111.58     23.47 o 
   0   3   8      560.99      529.06     13.81 o 
   1   3   8     4205.28     3936.12     73.45 o 
   2   3   8       32.56       41.39      5.64 o 
   3   3   8      325.46      340.00     10.05 o 
   4   3   8        4.43       -0.29      5.88 o 
   5   3   8     2868.03     2776.13     53.71 o 
   6   3   8      249.56      247.06     10.67 o 
   7   3   8      484.35      471.83     16.13 o 
   8   3   8      677.99      714.09     22.73 o 
   9   3   8      115.45      127.62     10.85 o 
 -12   4   8        8.37       27.02     13.73 o 
 -11   4   8      565.42      551.15     32.12 o 
 -10   4   8       94.32       66.41     13.22 o 
  -9   4   8      454.68      459.60     18.98 o 
  -8   4   8      378.78      373.70     18.58 o 
  -7   4   8      288.00      275.24     12.95 o 
  -6   4   8      518.82      545.24     18.08 o 
  -5   4   8      656.24      672.87     17.32 o 
  -4   4   8      277.85      278.52      8.75 o 
  -3   4   8       35.34       32.35      5.24 o 
  -2   4   8     4027.54     4070.86     76.21 o 
  -1   4   8      565.41      576.04     14.42 o 
   0   4   8     3116.78     3142.40     59.41 o 
   1   4   8       24.13       31.92      5.92 o 
   2   4   8     1609.57     1530.22     30.94 o 
   3   4   8      160.37      157.49      7.40 o 
   4   4   8     1830.54     1778.22     35.77 o 
   5   4   8        6.23       14.62      6.57 o 
   6   4   8     1362.25     1327.95     30.35 o 
   7   4   8      356.77      324.23     12.36 o 
   8   4   8      338.45      397.78     15.02 o 
   9   4   8      291.92      302.51     13.87 o 
 -12   5   8      133.64      146.63     48.66 o 
 -11   5   8      285.28      297.94     18.22 o 
 -10   5   8      391.10      411.24     23.75 o 
  -9   5   8        0.66       -2.95     10.08 o 
  -8   5   8      627.00      613.44     20.24 o 
  -7   5   8        9.50       -0.30      8.56 o 
  -6   5   8     1057.87     1045.75     27.91 o 
  -5   5   8      138.93      137.98      8.34 o 
  -4   5   8      217.42      213.15      9.08 o 
  -3   5   8     1792.55     1766.63     35.81 o 
  -2   5   8     1185.28     1209.35     25.75 o 
  -1   5   8       20.39       16.64      6.23 o 
   0   5   8     2148.34     2027.64     39.64 o 
   1   5   8       21.94       35.90      5.97 o 
   2   5   8       16.89       13.48      6.01 o 
   3   5   8      640.04      657.12     16.28 o 
   4   5   8        0.83       -3.32      6.01 o 
   5   5   8      990.77      982.37     23.50 o 
   6   5   8       53.94       45.41      7.52 o 
   7   5   8      125.60      141.04     10.22 o 
   8   5   8      420.58      445.36     21.73 o 
   9   5   8      423.91      435.56     20.45 o 
 -11   6   8      702.15      755.75     64.52 o 
 -10   6   8        5.42       -7.36     13.58 o 
  -9   6   8      846.62      855.30     33.55 o 
  -8   6   8        3.56        8.62     10.19 o 
  -7   6   8      458.39      461.03     18.40 o 
  -6   6   8       10.10       10.34      9.17 o 
  -5   6   8      403.04      391.26     13.52 o 
  -4   6   8      801.56      792.93     19.70 o 
  -3   6   8      700.46      672.94     16.78 o 
  -2   6   8       32.83       31.69      6.12 o 
  -1   6   8        4.03        3.54      5.98 o 
   0   6   8      629.57      617.16     16.24 o 
   1   6   8      174.59      155.99      8.18 o 
   2   6   8      287.29      297.50     10.53 o 
   3   6   8        9.33        7.41      6.18 o 
   4   6   8      585.72      631.55     27.05 o 
   5   6   8      289.23      274.26     10.69 o 
   6   6   8      244.03      240.58     10.44 o 
   7   6   8       97.00      129.94      8.94 o 
   8   6   8       24.63       33.73      8.13 o 
   9   6   8       52.00       46.78      9.54 o 
 -11   7   8        6.25        5.85     16.52 o 
 -10   7   8       30.03       38.70     14.59 o 
  -9   7   8     1107.97     1028.54     34.26 o 
  -8   7   8      427.69      421.42     18.18 o 
  -7   7   8       83.21       77.34     11.05 o 
  -6   7   8       41.28       43.29      9.32 o 
  -5   7   8       20.13       13.61      6.70 o 
  -4   7   8      196.57      196.51      9.71 o 
  -3   7   8       57.46       71.58      6.81 o 
  -2   7   8       71.43       82.71      6.89 o 
  -1   7   8      521.91      500.40     19.59 o 
   0   7   8       20.54       22.53      6.14 o 
   1   7   8      768.79      717.07     18.20 o 
   2   7   8      157.88      139.72      7.83 o 
   3   7   8      188.96      156.99      8.19 o 
   4   7   8        1.67       -1.19      5.92 o 
   5   7   8        6.66        5.14      6.67 o 
   6   7   8       13.66        0.54      6.90 o 
   7   7   8        1.76        9.92      7.20 o 
   8   7   8       40.81       37.94      9.23 o 
 -11   8   8        2.52       -6.76     15.21 o 
 -10   8   8      135.38      152.02     16.82 o 
  -9   8   8       72.77       58.10     12.85 o 
  -8   8   8       45.02       50.03     12.52 o 
  -7   8   8       76.52       97.48     11.49 o 
  -6   8   8      148.12      167.04     11.47 o 
  -5   8   8      384.78      386.78     12.73 o 
  -4   8   8        6.48        8.08      6.91 o 
  -3   8   8        1.63       -8.42      6.11 o 
  -2   8   8       11.66       15.58      6.02 o 
  -1   8   8       12.47        7.02      6.13 o 
   0   8   8      238.52      243.89      9.67 o 
   1   8   8        0.22       -0.25      5.92 o 
   2   8   8       54.05       54.88      6.53 o 
   3   8   8      110.70      110.14      7.49 o 
   4   8   8        2.15       10.86      6.05 o 
   5   8   8       51.86       48.28      6.78 o 
   6   8   8       88.78       85.98      8.12 o 
   7   8   8      240.97      231.14     12.01 o 
   8   8   8      250.77      304.95     16.82 o 
 -10   9   8       11.51        5.61     18.31 o 
  -9   9   8      244.52      247.27     16.91 o 
  -8   9   8      221.47      231.50     15.73 o 
  -7   9   8       48.74       39.49     10.82 o 
  -6   9   8      320.79      306.92     18.43 o 
  -5   9   8      305.98      305.57     11.96 o 
  -4   9   8      159.04      133.79      8.25 o 
  -3   9   8       78.79       88.56      8.65 o 
  -2   9   8       55.86       55.42      6.70 o 
  -1   9   8        0.01       13.71      6.24 o 
   0   9   8       24.91       29.93      6.33 o 
   1   9   8      193.58      189.07      8.64 o 
   2   9   8      126.57      134.38      7.64 o 
   3   9   8       11.71       21.09      6.03 o 
   4   9   8       51.38       51.82      6.55 o 
   5   9   8       10.34       17.38      7.36 o 
   6   9   8      173.66      177.05     10.46 o 
   7   9   8        1.61       13.37      8.85 o 
   8   9   8       29.22       23.91      9.57 o 
 -10  10   8        1.05        3.34     13.31 o 
  -9  10   8        6.82        7.33     14.94 o 
  -8  10   8       12.87        8.13     11.28 o 
  -7  10   8        3.89        8.76     10.59 o 
  -6  10   8      133.32      150.76     12.76 o 
  -5  10   8     1528.92     1476.17     33.85 o 
  -4  10   8       94.15       86.74      8.13 o 
  -3  10   8       21.11       21.59      7.30 o 
  -2  10   8       54.30       68.77      6.95 o 
  -1  10   8      200.49      197.29      9.18 o 
   0  10   8        1.80        7.12      6.10 o 
   1  10   8       35.89       30.88      6.16 o 
   2  10   8       58.18       80.92      7.10 o 
   3  10   8        9.96        3.12      5.81 o 
   4  10   8       36.50       53.16     10.21 o 
   5  10   8        0.55        3.74     10.33 o 
   6  10   8       31.42       36.14      9.05 o 
   7  10   8       80.83       74.39      9.69 o 
  -9  11   8        9.81       45.69     13.72 o 
  -8  11   8       19.29       33.87     12.02 o 
  -7  11   8      104.70       92.89     11.96 o 
  -6  11   8        4.21        6.84     11.18 o 
  -5  11   8       45.27       44.84      8.56 o 
  -4  11   8      392.09      400.72     13.79 o 
  -3  11   8       47.92       43.96      6.91 o 
  -2  11   8      165.45      184.40      8.81 o 
  -1  11   8      373.12      407.41     13.09 o 
   0  11   8        1.85       10.26      6.26 o 
   1  11   8       26.09       25.01      6.37 o 
   2  11   8       30.22       29.61      6.05 o 
   3  11   8      158.85      149.47      9.56 o 
   4  11   8        5.46        1.38      7.44 o 
   5  11   8      133.06      132.56      8.83 o 
   6  11   8        7.68       11.50      8.03 o 
   7  11   8      139.31      123.84     10.22 o 
  -9  12   8      281.21      312.12     17.79 o 
  -8  12   8       71.50       93.27     12.61 o 
  -7  12   8      222.67      262.36     17.22 o 
  -6  12   8       19.83       31.88     11.67 o 
  -5  12   8      418.04      439.34     19.02 o 
  -4  12   8       18.61       18.18      7.93 o 
  -3  12   8      195.91      224.32     10.17 o 
  -2  12   8      481.22      474.25     13.78 o 
  -1  12   8        4.25        8.82      7.12 o 
   0  12   8      752.44      753.21     19.09 o 
   1  12   8        7.11       17.51      6.27 o 
   2  12   8       16.10       32.53      7.22 o 
   3  12   8       28.93       40.45      7.05 o 
   4  12   8       53.74       79.25     11.27 o 
   5  12   8       57.31       58.02      7.78 o 
   6  12   8      440.24      456.82     24.38 o 
  -8  13   8      326.94      308.24     27.51 o 
  -7  13   8       10.35       34.77     13.86 o 
  -6  13   8      291.44      324.26     19.88 o 
  -5  13   8       62.24       72.26     10.62 o 
  -4  13   8      953.43     1007.87     26.55 o 
  -3  13   8     1004.95      964.35     25.45 o 
  -2  13   8     1409.87     1406.16     30.01 o 
  -1  13   8      316.79      343.06     11.70 o 
   0  13   8       15.16       11.76     10.12 o 
   1  13   8     1710.84     1730.74     44.17 o 
   2  13   8       46.85       65.93      8.08 o 
   3  13   8      226.54      268.68     13.54 o 
   4  13   8       36.35       49.22      9.24 o 
   5  13   8      140.22      114.00     12.52 o 
   6  13   8       10.67        6.06     10.12 o 
  -7  14   8      321.59      349.98     19.54 o 
  -6  14   8      133.90      135.47     14.44 o 
  -5  14   8      639.31      729.30     27.45 o 
  -4  14   8      232.95      252.65     12.15 o 
  -3  14   8     1176.09     1228.74     30.88 o 
  -2  14   8      981.56     1068.94     26.64 o 
  -1  14   8      133.90      161.01      9.07 o 
   0  14   8      946.27     1012.12     25.00 o 
   1  14   8       49.62       58.57      8.82 o 
   2  14   8     1090.03     1212.41     32.91 o 
   3  14   8       13.87       15.68      7.22 o 
   4  14   8     1457.15     1561.32     47.22 o 
   5  14   8      122.60      152.13     17.92 o 
  -6  15   8      876.08      934.12     32.85 o 
  -5  15   8       28.10       20.15     12.45 o 
  -4  15   8      480.56      483.49     17.95 o 
  -3  15   8      746.89      769.52     21.99 o 
  -2  15   8       16.46       16.22      7.62 o 
  -1  15   8      359.13      392.20     15.68 o 
   0  15   8       34.19       32.59      7.98 o 
   1  15   8      710.04      717.45     22.91 o 
   2  15   8        2.33       21.38      8.09 o 
   3  15   8      514.58      560.11     19.82 o 
   4  15   8       61.89       67.70     28.53 o 
  -5  16   8      512.37      498.98     22.96 o 
  -4  16   8       82.42       77.90      9.76 o 
  -3  16   8      461.84      483.84     17.50 o 
  -2  16   8      360.24      358.15     15.27 o 
  -1  16   8      408.71      436.36     15.68 o 
   0  16   8      322.22      330.75     13.38 o 
   1  16   8      160.82      174.00      9.86 o 
   2  16   8      391.93      396.13     14.32 o 
  -3  17   8      321.23      325.71     21.82 o 
  -2  17   8      284.21      320.83     13.86 o 
  -1  17   8      624.61      618.98     20.00 o 
   0  17   8      165.92      184.67     11.16 o 
 -11   1   9        0.62      -13.54     13.13 o 
 -10   1   9       22.18       15.98     11.85 o 
  -9   1   9       38.34       33.74     11.69 o 
  -8   1   9       38.04       42.52     10.81 o 
  -7   1   9      118.62      134.22     11.99 o 
  -6   1   9      242.07      207.75     14.03 o 
  -5   1   9       24.20       24.20      8.13 o 
  -4   1   9       19.80       25.44      7.31 o 
  -3   1   9       28.24       25.58      7.19 o 
  -2   1   9      173.25      163.32      9.03 o 
  -1   1   9        0.32       -1.61      6.17 o 
   0   1   9        0.97       -4.38      6.39 o 
   1   1   9       16.99       20.25      6.77 o 
   2   1   9        1.92       -4.38      6.78 o 
   3   1   9        6.08        1.41      6.92 o 
   4   1   9       46.92       48.13      7.80 o 
   5   1   9        7.96       10.31      8.23 o 
   6   1   9       85.89       84.83      9.76 o 
   7   1   9        1.55       10.26     11.04 o 
   8   1   9      244.45      278.21     16.93 o 
 -11   2   9       45.97       25.01     13.91 o 
 -10   2   9      200.24      184.16     14.60 o 
  -9   2   9       23.29       17.40     11.54 o 
  -8   2   9       96.04       99.01     12.24 o 
  -7   2   9       76.30       85.11     11.42 o 
  -6   2   9        4.87       -3.00      9.54 o 
  -5   2   9       72.26       70.62      9.57 o 
  -4   2   9       43.27       43.60      8.94 o 
  -3   2   9        9.87        1.66      6.91 o 
  -2   2   9       25.11       28.86      7.17 o 
  -1   2   9      168.53      161.55      9.74 o 
   0   2   9       15.66       20.17      6.80 o 
   1   2   9      637.33      618.18     16.79 o 
   2   2   9      357.69      350.31     12.22 o 
   3   2   9      374.93      381.45     12.81 o 
   4   2   9        6.59        7.87      7.93 o 
   5   2   9       30.94       25.64      8.38 o 
   6   2   9       50.44       54.79      9.32 o 
   7   2   9       38.51       46.41      9.51 o 
   8   2   9       37.22       37.74     11.40 o 
 -11   3   9      199.05      220.08     20.06 o 
 -10   3   9        6.51       23.79     13.31 o 
  -9   3   9      132.95      154.66     14.97 o 
  -8   3   9       16.72       15.49     15.97 o 
  -7   3   9      200.98      189.79     14.48 o 
  -6   3   9      443.31      433.58     24.02 o 
  -5   3   9      273.99      258.53     14.05 o 
  -4   3   9       16.44        9.22      8.12 o 
  -3   3   9      166.38      156.85      9.29 o 
  -2   3   9       66.98       82.43      7.98 o 
  -1   3   9       33.25       24.14      7.03 o 
   0   3   9       18.42       15.53      6.83 o 
   1   3   9        4.19       11.69      7.40 o 
   2   3   9      737.35      716.20     20.05 o 
   3   3   9       89.29       91.94      8.81 o 
   4   3   9      230.02      216.81     11.15 o 
   5   3   9      692.12      709.77     20.68 o 
   6   3   9       53.75       38.23      9.80 o 
   7   3   9      276.68      286.57     13.46 o 
   8   3   9       28.40       26.01      9.78 o 
 -10   4   9      591.93      595.18     28.43 o 
  -9   4   9      459.73      485.68     23.00 o 
  -8   4   9       65.60       78.16     12.70 o 
  -7   4   9      861.92      861.30     30.02 o 
  -6   4   9      152.16      152.65     12.31 o 
  -5   4   9     1243.52     1192.97     33.98 o 
  -4   4   9       30.06       30.36      7.69 o 
  -3   4   9     4527.31     4556.83     91.12 o 
  -2   4   9      679.91      613.38     17.09 o 
  -1   4   9      139.27      131.77      8.96 o 
   0   4   9      146.80      159.01      9.02 o 
   1   4   9      642.61      641.93     17.40 o 
   2   4   9      212.90      195.77     10.31 o 
   3   4   9      662.08      638.75     18.78 o 
   4   4   9      447.27      461.19     15.66 o 
   5   4   9      123.08      120.01      9.58 o 
   6   4   9      936.38      960.71     27.01 o 
   7   4   9        3.65        7.02      8.88 o 
 -10   5   9      165.03      160.14     17.92 o 
  -9   5   9      335.83      352.13     20.20 o 
  -8   5   9      405.34      414.70     20.47 o 
  -7   5   9      241.12      242.33     22.07 o 
  -6   5   9     1180.78     1182.84     34.06 o 
  -5   5   9      628.92      615.13     22.01 o 
  -4   5   9     1194.75     1205.87     28.04 o 
  -3   5   9      601.55      579.34     16.56 o 
  -2   5   9      627.68      635.18     17.47 o 
  -1   5   9      181.70      202.19     10.18 o 
   0   5   9     2687.95     2518.37     52.28 o 
   1   5   9        3.98       -1.87      6.76 o 
   2   5   9      222.56      216.35     13.41 o 
   3   5   9      519.38      505.96     16.53 o 
   4   5   9      419.04      339.14     13.11 o 
   5   5   9      554.53      519.20     17.13 o 
   6   5   9        5.99       12.59      8.29 o 
   7   5   9       14.63       22.76      9.13 o 
 -10   6   9      708.67      763.89     61.29 o 
  -9   6   9       10.78       26.89     19.67 o 
  -8   6   9      491.50      505.48     22.94 o 
  -7   6   9      728.67      762.97     25.68 o 
  -6   6   9     1092.39     1048.98     31.11 o 
  -5   6   9       42.67       34.29     11.10 o 
  -4   6   9       60.15       59.74      8.16 o 
  -3   6   9       67.57       76.38      7.88 o 
  -2   6   9      162.67      160.54      9.16 o 
  -1   6   9      536.23      594.28     19.79 o 
   0   6   9       54.02       47.66      7.33 o 
   1   6   9     1343.07     1293.78     29.26 o 
   2   6   9      108.05      128.80      8.64 o 
   3   6   9      342.57      370.70     12.84 o 
   4   6   9     1246.15     1229.95     30.43 o 
   5   6   9      217.70      246.76     11.76 o 
   6   6   9      233.69      258.18     14.41 o 
   7   6   9        5.86        2.45      8.76 o 
 -10   7   9       77.31       99.16     19.88 o 
  -9   7   9       49.08       66.84     15.88 o 
  -8   7   9      904.38      931.09     43.71 o 
  -7   7   9     1069.00      977.11     30.24 o 
  -6   7   9      451.75      443.07     18.57 o 
  -5   7   9       32.97       37.78     11.17 o 
  -4   7   9     1374.75     1388.22     33.98 o 
  -3   7   9        1.42       12.46      7.29 o 
  -2   7   9     1862.52     1838.42     39.62 o 
  -1   7   9       36.91       49.08      7.45 o 
   0   7   9     1447.98     1411.69     31.63 o 
   1   7   9      336.53      318.51     13.01 o 
   2   7   9      788.66      794.12     25.14 o 
   3   7   9      689.27      682.40     18.46 o 
   4   7   9      215.51      213.70     10.81 o 
   5   7   9     1348.97     1358.40     32.87 o 
   6   7   9        3.26       14.67      8.27 o 
   7   7   9      405.92      451.29     20.20 o 
  -9   8   9        8.52       29.09     14.78 o 
  -8   8   9       25.01       25.51     12.94 o 
  -7   8   9     1626.14     1587.93     43.39 o 
  -6   8   9      172.25      195.65     15.08 o 
  -5   8   9     1542.76     1557.35     46.31 o 
  -4   8   9       62.59       46.58      8.71 o 
  -3   8   9     1284.49     1320.82     30.10 o 
  -2   8   9        1.69       17.39      7.22 o 
  -1   8   9     2132.70     2142.56     45.20 o 
   0   8   9      129.11      135.71      8.72 o 
   1   8   9      868.71      871.67     21.59 o 
   2   8   9      457.23      461.98     14.57 o 
   3   8   9      485.33      500.84     16.10 o 
   4   8   9      748.33      771.12     21.12 o 
   5   8   9       89.64       82.40     10.06 o 
   6   8   9     1083.17     1103.39     45.46 o 
  -9   9   9     1434.51     1419.35     44.09 o 
  -8   9   9       13.54       20.72     13.04 o 
  -7   9   9      133.36      141.78     14.80 o 
  -6   9   9     1686.42     1626.99     48.39 o 
  -5   9   9        6.17       18.10     11.16 o 
  -4   9   9     1025.72     1060.35     27.88 o 
  -3   9   9        4.59        1.84      7.30 o 
  -2   9   9      811.63      837.70     21.36 o 
  -1   9   9      114.22      132.86      8.75 o 
   0   9   9     1077.23     1183.63     27.07 o 
   1   9   9      249.16      240.90     10.33 o 
   2   9   9     1293.48     1274.22     28.96 o 
   3   9   9     1300.47     1353.79     35.92 o 
   4   9   9     1079.73     1144.79     29.27 o 
   5   9   9      305.45      294.00     13.81 o 
   6   9   9      140.58      142.02     11.56 o 
  -8  10   9      553.99      531.66     28.00 o 
  -7  10   9      463.05      485.44     24.48 o 
  -6  10   9       21.97       16.45     13.03 o 
  -5  10   9     1342.55     1330.88     53.93 o 
  -4  10   9        5.18       12.63      8.98 o 
  -3  10   9      980.91     1004.91     26.58 o 
  -2  10   9       45.27       46.68      7.81 o 
  -1  10   9     1500.10     1563.59     34.61 o 
   0  10   9      144.80      170.95      9.36 o 
   1  10   9      675.95      703.55     18.70 o 
   2  10   9      142.72      169.94      9.23 o 
   3  10   9     1502.18     1532.23     36.65 o 
   4  10   9      370.56      338.64     23.62 o 
   5  10   9       13.89        0.03     11.66 o 
  -8  11   9      775.64      769.20     47.72 o 
  -7  11   9      168.73      161.83     24.04 o 
  -6  11   9      827.91      866.98     40.99 o 
  -5  11   9       12.54       17.38     12.80 o 
  -4  11   9     1577.55     1635.07     39.13 o 
  -3  11   9        0.94       -6.81      7.50 o 
  -2  11   9      443.75      459.42     14.64 o 
  -1  11   9      188.42      218.83     10.31 o 
   0  11   9      369.55      398.04     13.93 o 
   1  11   9      241.42      257.06     10.70 o 
   2  11   9      717.41      788.38     29.79 o 
   3  11   9      166.06      189.92     12.89 o 
   4  11   9      459.17      459.98     22.63 o 
   5  11   9      822.14      882.80     26.18 o 
  -7  12   9      424.16      462.49     24.79 o 
  -6  12   9      206.73      189.71     17.57 o 
  -5  12   9      267.42      269.86     19.09 o 
  -4  12   9        0.52        5.07      8.98 o 
  -3  12   9      290.50      311.75     12.81 o 
  -2  12   9        8.26       11.96      8.43 o 
  -1  12   9      687.43      653.89     19.67 o 
   0  12   9      145.32      141.58      9.60 o 
   1  12   9       22.61       29.65      8.83 o 
   2  12   9      608.40      657.37     23.54 o 
   3  12   9      496.84      473.79     18.90 o 
   4  12   9      658.34      628.07     22.60 o 
  -6  13   9       81.52       87.38     16.01 o 
  -5  13   9       87.24      108.45     15.33 o 
  -4  13   9      271.28      298.71     16.29 o 
  -3  13   9       10.11       20.28      8.34 o 
  -2  13   9      463.08      499.32     16.45 o 
  -1  13   9        5.33       21.99      8.62 o 
   0  13   9      893.92      935.54     25.00 o 
   1  13   9        4.88       14.78      8.94 o 
   2  13   9       18.54       27.13      8.75 o 
   3  13   9      215.01      214.85     12.36 o 
  -5  14   9      964.15      961.45     36.76 o 
  -4  14   9        1.72       12.35     11.19 o 
  -3  14   9      375.71      392.21     15.94 o 
  -2  14   9       78.37       95.98      9.34 o 
  -1  14   9      700.66      741.10     20.76 o 
   0  14   9      363.98      361.15     17.96 o 
   1  14   9      220.74      271.20     14.26 o 
   2  14   9       38.45       45.92     10.65 o 
  -2  15   9      488.47      446.79     15.54 o 
  -1  15   9      347.50      350.92     14.88 o 
  -9   0  10        1.34       17.36     21.39 o 
  -8   0  10     1051.56      999.32     54.35 o 
  -7   0  10       29.89       34.19     20.09 o 
  -6   0  10       51.06       35.27     32.44 o 
  -5   0  10       63.16       35.70     22.35 o 
  -4   0  10     1122.15     1050.64     42.37 o 
  -3   0  10      386.24      382.54     25.05 o 
  -2   0  10      288.41      282.78     20.17 o 
  -1   0  10      806.16      810.42     35.04 o 
   0   0  10      123.12      118.73     15.74 o 
   1   0  10     2104.07     2037.87    117.82 o 
   2   0  10        6.98       10.46     13.72 o 
   3   0  10      656.14      652.08     43.93 o 
   4   0  10      284.03      340.46     24.85 o 
   5   0  10     2098.58     2160.66     77.57 o 
   6   0  10       41.92       40.64     16.17 o 
  -9   1  10      588.49      584.27     25.94 o 
  -8   1  10       16.70       26.98     14.57 o 
  -7   1  10      779.40      777.68     32.94 o 
  -6   1  10      123.71      129.92     15.49 o 
  -5   1  10      828.16      794.43     32.06 o 
  -4   1  10       29.46       24.58     10.04 o 
  -3   1  10     1578.73     1461.29     38.76 o 
  -2   1  10     1081.75     1075.04     36.74 o 
  -1   1  10      790.15      759.82     23.99 o 
   0   1  10      919.12      937.02     31.38 o 
   1   1  10       36.26       47.21     10.13 o 
   2   1  10     1147.21     1125.15     28.83 o 
   3   1  10      152.57      163.01     12.43 o 
   4   1  10      848.41      896.77     27.79 o 
   5   1  10        2.89       13.12     10.53 o 
   6   1  10      195.47      235.02     14.67 o 
  -9   2  10       20.22       32.33     14.09 o 
  -8   2  10      953.12      929.27     33.54 o 
  -7   2  10       45.31       35.62     11.94 o 
  -6   2  10      343.01      331.59     20.69 o 
  -5   2  10      420.72      428.25     22.59 o 
  -4   2  10     1391.48     1328.26     35.80 o 
  -3   2  10      532.35      537.57     19.64 o 
  -2   2  10      432.34      440.73     17.37 o 
  -1   2  10      348.92      348.50     16.44 o 
   0   2  10      266.86      222.34     14.31 o 
   1   2  10     1005.18      993.96     26.21 o 
   2   2  10       33.86       38.15      9.01 o 
   3   2  10      749.84      710.25     21.17 o 
   4   2  10        8.94       17.79      9.12 o 
   5   2  10       51.28       57.97     11.22 o 
   6   2  10       10.19       30.81     11.11 o 
  -9   3  10      496.34      457.11     22.93 o 
  -8   3  10       34.68       21.04     12.82 o 
  -7   3  10      531.86      517.59     21.33 o 
  -6   3  10        8.57      -10.14     10.78 o 
  -5   3  10      234.95      243.14     22.40 o 
  -4   3  10      184.89      209.93     12.19 o 
  -3   3  10      107.75      122.71     11.27 o 
  -2   3  10     1171.61     1157.58     36.53 o 
  -1   3  10      264.29      239.81     11.88 o 
   0   3  10      587.04      577.74     18.38 o 
   1   3  10      119.21      131.11     10.03 o 
   2   3  10      960.64      923.01     29.15 o 
   3   3  10       47.41       55.22      9.42 o 
   4   3  10      635.96      683.44     20.99 o 
   5   3  10        1.70        2.70      9.08 o 
   6   3  10      698.14      744.47     25.25 o 
  -9   4  10        2.94      -17.33     13.48 o 
  -8   4  10      393.04      423.76     19.65 o 
  -7   4  10       13.40       10.69     11.51 o 
  -6   4  10      132.80      165.89     13.83 o 
  -5   4  10      180.33      175.20     14.59 o 
  -4   4  10      934.62      938.98     25.97 o 
  -3   4  10       77.50      105.66     10.33 o 
  -2   4  10      156.01      147.98     13.70 o 
  -1   4  10     1309.92     1265.92     31.27 o 
   0   4  10      184.86      179.97     10.85 o 
   1   4  10      464.97      507.20     19.28 o 
   2   4  10        5.75       19.67      8.66 o 
   3   4  10      410.15      403.05     15.33 o 
   4   4  10      123.43      147.67     10.94 o 
   5   4  10      151.13      160.73     11.49 o 
  -8   5  10      198.39      192.03     15.59 o 
  -7   5  10       64.85       73.09     12.57 o 
  -6   5  10     1388.87     1368.93     42.72 o 
  -5   5  10     1069.28      956.08     32.86 o 
  -4   5  10      151.68      148.90     11.22 o 
  -3   5  10       83.90       91.82     10.06 o 
  -2   5  10      151.26      167.39     10.35 o 
  -1   5  10       27.24       25.20      8.62 o 
   0   5  10      289.68      279.09     12.52 o 
   1   5  10       87.82       88.86      9.54 o 
   2   5  10      307.37      302.66     13.04 o 
   3   5  10       27.05       33.39      8.90 o 
   4   5  10      127.93      126.94     10.67 o 
   5   5  10        5.35        6.05      9.27 o 
  -8   6  10      551.63      540.44     23.90 o 
  -7   6  10      317.91      309.71     17.27 o 
  -6   6  10      951.34      900.14     31.66 o 
  -5   6  10      116.11      113.52     18.06 o 
  -4   6  10       12.33        6.69      9.29 o 
  -3   6  10      848.07      846.89     24.18 o 
  -2   6  10      245.24      235.85     11.35 o 
  -1   6  10      239.02      232.14     11.76 o 
   0   6  10        3.76       11.91      8.14 o 
   1   6  10      290.08      275.74     12.57 o 
   2   6  10       63.59       65.55      9.38 o 
   3   6  10      289.54      276.97     12.87 o 
   4   6  10        5.15        7.71      8.83 o 
   5   6  10      856.09      903.94     25.26 o 
  -8   7  10      106.76       93.01     15.04 o 
  -7   7  10       11.86       24.74     12.15 o 
  -6   7  10      200.33      194.74     16.34 o 
  -5   7  10        2.46       -9.92     13.82 o 
  -4   7  10        1.99       -6.14     10.03 o 
  -3   7  10      294.37      291.28     13.70 o 
  -2   7  10      104.63      106.31      9.26 o 
  -1   7  10       12.18       21.05      8.13 o 
   0   7  10       12.19       16.80     11.05 o 
   1   7  10        1.16        6.62      8.18 o 
   2   7  10      357.34      343.43     13.84 o 
   3   7  10        9.27        4.26      8.52 o 
   4   7  10      120.06      144.82     10.65 o 
  -7   8  10       32.02       36.47     14.93 o 
  -6   8  10       19.70       19.29     12.58 o 
  -5   8  10       42.98       33.56     12.59 o 
  -4   8  10       75.13       68.25     11.53 o 
  -3   8  10       30.75       41.34      9.53 o 
  -2   8  10       11.53       25.78      8.35 o 
  -1   8  10       83.08       86.04      9.03 o 
   0   8  10        6.13        7.58      8.23 o 
   1   8  10        7.99        9.94      8.12 o 
   2   8  10        7.32        4.38      8.39 o 
   3   8  10       11.24       11.76      8.59 o 
   4   8  10      131.32      135.07     11.84 o 
  -7   9  10        6.46       13.71     15.07 o 
  -6   9  10        2.29       15.67     14.41 o 
  -5   9  10        1.96      -10.82     11.84 o 
  -4   9  10       41.79       29.02     11.13 o 
  -3   9  10        0.23      -13.89      9.33 o 
  -2   9  10        0.46       -0.33      7.99 o 
  -1   9  10       32.94       25.37      8.32 o 
   0   9  10       48.60       56.93      8.73 o 
   1   9  10        5.05       18.68      8.33 o 
   2   9  10       87.99       96.90      9.47 o 
   3   9  10      144.90      140.47     14.40 o 
  -6  10  10        3.00        5.03     13.70 o 
  -5  10  10        5.23       -3.81     16.34 o 
  -4  10  10       36.47       48.82     12.75 o 
  -3  10  10        8.54       27.01     11.06 o 
  -2  10  10        1.36      -17.24      8.62 o 
  -1  10  10       41.65       52.55      8.80 o 
   0  10  10      149.47      136.14      9.72 o 
   1  10  10       14.57       22.67      8.52 o 
   2  10  10       28.50       36.17      9.76 o 
   3  10  10       60.60       27.40     16.58 o 
  -5  11  10      165.35      171.48     17.60 o 
  -4  11  10       58.46       56.18     14.35 o 
  -3  11  10      364.06      391.16     19.79 o 
  -2  11  10       40.23       46.20      9.80 o 
  -1  11  10       14.59       19.88      8.68 o 
   0  11  10       13.96       13.95      8.79 o 
   1  11  10       38.43       37.65     10.51 o 
  -3  12  10      167.68      188.67     12.87 o 
  -2  12  10      876.80      955.80     28.00 o 
  -1  12  10        6.19       15.11      8.99 o 
   0  12  10       92.30      128.83     15.79 o 
  -6   1  11        0.33      -27.38     15.71 o 
  -5   1  11      148.65       98.22     15.59 o 
  -4   1  11        0.38      -15.01     10.18 o 
  -3   1  11       90.06      104.02     11.88 o 
  -2   1  11       18.14       34.64     10.67 o 
  -1   1  11       21.61       15.19     10.53 o 
   0   1  11        4.66       -2.08     10.52 o 
   1   1  11      144.46      162.13     13.29 o 
   2   1  11      248.98      234.97     14.75 o 
   3   1  11      153.70      184.34     13.84 o 
  -6   2  11        2.36        1.60     13.94 o 
  -5   2  11      115.40       85.21     15.00 o 
  -4   2  11      551.99      511.41     19.89 o 
  -3   2  11       14.88       11.36     10.54 o 
  -2   2  11       56.23       54.71     11.20 o 
  -1   2  11       71.05       78.42     11.52 o 
   0   2  11      328.12      331.26     16.19 o 
   1   2  11        0.50       10.99     10.80 o 
   2   2  11        5.79       18.61     11.02 o 
   3   2  11       82.98      103.99     12.41 o 
  -6   3  11      200.10      207.70     18.89 o 
  -5   3  11      110.07      113.68     16.28 o 
  -4   3  11      161.98      128.54     12.76 o 
  -3   3  11      250.23      246.30     14.57 o 
  -2   3  11       10.68       10.41     10.77 o 
  -1   3  11      129.74      144.72     13.57 o 
   0   3  11        0.24       -2.76     10.47 o 
   1   3  11       30.89       25.04     11.03 o 
   2   3  11      107.06      123.80     12.59 o 
   3   3  11      275.13      268.91     36.77 o 
  -6   4  11      665.38      653.97     36.84 o 
  -5   4  11      500.14      446.87     24.42 o 
  -4   4  11      132.24      150.30     13.11 o 
  -3   4  11       12.88       15.95     10.89 o 
  -2   4  11      363.36      376.11     17.31 o 
  -1   4  11        0.84        8.68     10.61 o 
   0   4  11      165.26      157.43     12.98 o 
   1   4  11       24.11       19.23     10.82 o 
   2   4  11      308.46      322.20     16.29 o 
  -5   5  11      259.80      272.67     20.27 o 
  -4   5  11       18.10       -3.71     12.70 o 
  -3   5  11      275.76      266.35     15.01 o 
  -2   5  11        4.45       10.99     10.62 o 
  -1   5  11      497.17      513.66     19.92 o 
   0   5  11       57.84       63.94     11.78 o 
   1   5  11      200.97      201.05     14.09 o 
   2   5  11      332.92      379.25     17.43 o 
  -5   6  11       34.12       32.21     14.85 o 
  -4   6  11      509.11      502.52     22.34 o 
  -3   6  11        0.86        7.02     10.68 o 
  -2   6  11      230.06      230.31     14.50 o 
  -1   6  11        1.77        5.02     10.74 o 
   0   6  11      598.72      688.65     23.80 o 
   1   6  11        1.91        5.20      9.40 o 
  -4   7  11      168.51      156.57     14.85 o 
  -3   7  11      679.17      736.66     24.93 o 
  -2   7  11       15.46       20.52     10.93 o 
  -1   7  11      393.58      418.16     18.01 o 
   0   7  11        4.25        3.18     10.68 o 
                                                 
